# Supplementary material for: Chromosome-Level Genome Assembly of the Butter Clam Saxidomus purpuratus
Source: Genome Biol Evol. 2022 Jul 26;14(7):evac106. doi: 10.1093/gbe/evac106 (PMC9337622; doi:10.1093/gbe/evac106)
Supplement: evac106_Supplementary_Data [file evac106_supplementary_data.zip]

Archive with 2 entries (2 files):
- Supplementary_figures_20220620.docx
- Supplementary_tables_20220620.xlsx
