# Supplementary material for: Chromosome-Level Genome Assembly of the Butter Clam Saxidomus purpuratus
Source: Genome Biol Evol. 2022 Jul 26;14(7):evac106. doi: 10.1093/gbe/evac106 (PMC9337622; doi:10.1093/gbe/evac106)
Supplement: evac106_Supplementary_Data [file evac106_supplementary_data.zip › Supplementary_tables_20220620.xlsx]

## Sheet: Table S1
Supplementary Table S1. Sequence data for the Saxidomus purpuratus genome (NCBI BioProject ID : PRJNA706842)
	No. of reads	Yield (bp)	Sequence coverage (x)
Raw data
Long readsa	13309839	250381266383	299
Short readsb	463911762	69586764300	83
Hi-Cb	865556158	129833423700	155
Pre-processed
Long readsa	13310074	250082141049	299
Short readsb	458721932	61925703025	74
a PromethION R9.4.1, b NovaSeq

## Sheet: Table S2
Supplementary Table S2. Repeat distribution of S. purpuratus assembly
All									19 of Chromosome
file name				SPU_genome_v1.build_20211105.genome.fna					file name				SPU_genome_v1.build_20211105.genome_pseudo_chr.fna
sequences				2175					sequences				19
total length				1,005,611,374 bp (1004724374 bp excl N/X-runs)					total length				978,691,593 bp (977806093 bp excl N/X-runs)
GC level				0.3483					GC level				0.3479
bases masked				515,163,385 bp ( 51.23 %)					bases masked				497,239,626 bp ( 50.81 %)
					Number of elements	Length occupied	Percentage of sequence							Number of elements	Length occupied	Percentage of sequence
Retroelements					162183	61,956,904 bp	0.0616		Retroelements					157737	59,747,307 bp	0.061
	SINEs:				0	0 bp	0			SINEs:				0	0 bp	0
		Penelope			13262	4,892,698 bp	0.0049				Penelope			12856	4,714,738 bp	0.0048
	LINEs:				106037	41,632,021 bp	0.0414			LINEs:				103340	40,381,964 bp	0.0413
		CRE/SLACS			0	0 bp	0				CRE/SLACS			0	0 bp	0
			L2/CR1/Rex		35581	12,388,980 bp	0.0123					L2/CR1/Rex		34729	12,037,985 bp	0.0123
			R1/LOA/Jockey		9034	3,995,485 bp	0.004					R1/LOA/Jockey		8810	3,828,636 bp	0.0039
			R2/R4/NeSL		0	0 bp	0					R2/R4/NeSL		0	0 bp	0
			RTE/Bov-B		25469	11,495,707 bp	0.0114					RTE/Bov-B		24841	11,193,091 bp	0.0114
			L1/CIN4		1876	534,132 bp	0.0005					L1/CIN4		1823	52,4345 bp	0.0005
	LTR elements:				56146	20,324,883 bp	0.0202			LTR elements:				54397	19,365,343 bp	0.0198
			BEL/Pao		6473	1,945,298 bp	0.0019					BEL/Pao		6288	1,901,587 bp	0.0019
			Ty1/Copia		120	122,799 bp	0.0001					Ty1/Copia		116	118,522 bp	0.0001
			Gypsy/DIRS1		27205	11,912,334 bp	0.0118					Gypsy/DIRS1		26252	11,234,850 bp	0.0115
				Retroviral	0	0 bp	0						Retroviral	0	0 bp	0
DNA transposons					31057	10,922,331 bp	0.0109		DNA transposons					30056	10,238,215 bp	0.0105
	hobo-Activator				1499	484,310 bp	0.0005			hobo-Activator				1453	466,079 bp	0.0005
	Tc1-IS630-Pogo				15552	,4838,604 bp	0.0048			Tc1-IS630-Pogo				15224	4,694,258 bp	0.0048
	En-Spm				0	0 bp	0			En-Spm				0	0 bp	0
	MuDR-IS905				0	0 bp	0			MuDR-IS905				0	0 bp	0
	PiggyBac				1327	169,807 bp	0.0002			PiggyBac				1283	157,041 bp	0.0002
	Tourist/Harbinger				1838	464,628 bp	0.0005			Tourist/Harbinger				1801	429,880 bp	0.0004
	Other (Mirage, P-element, Transib)				0	0 bp	0			Other (Mirage, P-element, Transib)				0	0 bp	0
Rolling-circles					558	98,014 bp	0.0001		Rolling-circles					549	97,463 bp	0.0001
Unclassified:					1736653	435,439,923 bp	0.433		Unclassified:					1694884	420,789,717 bp	0.43
Total interspersed repeats:						508,319,158 bp	0.5055		Total interspersed repeats:						490,775,239 bp	0.5015
Small RNA:					0	0 bp	0		Small RNA:					0	0 bp	0
Satellites:					0	0 bp	0		Satellites:					0	0 bp	0
Simple repeats:					111858	6,158,091 bp	0.0061		Simple repeats:					108239	5,792,190 bp	0.0059
Low complexity:					12470	588,122 bp	0.0006		Low complexity:					12221	574,734 bp	0.0006

## Sheet: Table S3
Supplementary Table S3. Bivalve genomes used for comparative analysis
No	Species	NCBI BioProject accession ID	CODE	Classification	Genome stats						Gene stats			BUSCO
					No. of sequence	Total length	Min. lenth	Max. length	Ave. length	N50	No. of proteins	No. of genes for retrotransposon	No. of protein for comparative analysis	Complete	Complete and single-copy	Complete and duplicated	Fragmented	Missing	n
1	Limnoperna fortunei (golden mussle)	PRJNA330677	LFO	Mussels	20548	1673125894	558	2720304	81425.2	312020	60717	4568	56149	41.8	37.2	4.6	25.2	33	954
2	Bathymodiolus platifrons (deep-sea mussel)	PRJNA328542	BPL	Mussels	65664	1659280971	292	2790175	25269.3	343373	33584	606	32978	77.2	76.3	0.9	13.3	9.5	954
3	Crassostrea gigas (Black-shelled Pacific Oyster)	PRJNA70283 (GCA_000297895.1)	CGI	Oysters	7658	557717710	200	1964558	72828.1	401685	26089	158	25931	80.7	76.3	4.4	4.9	14.4	954
4	Pinctada fucata martensii (pearl oyster)	PRJNA283019	PFU	Oysters	5056	991016007	1807	104598004	196008	59022695	30815	839	29976	69	59.7	9.3	8.9	22.1	954
5	Argopecten irradians iradians	PRJNA428789 (GCA_004382745.1)	AIR	Scallops	77907	835700968	200	8652007	10726.9	1533165	26777	166	26611	94.8	93.9	0.9	3.7	1.5	954
6	Lutraria rhynchaena (Snout otter clam)	PRJNA548223 (GCA_008271625.1)	LRH	Clams	622	543903147	2218	13022122	874442	2143760	26380	432	25948	82.5	81.2	1.3	10.1	7.4	954
7	Scapharca(Anadara) broughtonii (blood clam)	PRJNA521075	SBR	Clams	1026	884566040	2698	55667740	862150	44995656	24045	649	23396	91.2	85.6	5.6	2.6	6.2	954
8	Saxidomus purpuratus (Butterclam)	PRJNA706842 (this study)	SPU	Clams	2175	1005611374	616	70211395	462350	52399280	37690	547	37143	96.6	95.1	1.5	1.3	2.1	954
9	Argopecten purpuratus	PRJNA418203	APU	Scallops	89727	724780576	200	11125544	8077.62	1022003	26256	166	26090	89.2	88.5	0.7	5	5.8	954
10	Ruditapes philippinarum (Manila clam)	PRJNA479743 (GCA_009026015.1)	RPH	Clams	26963	1123164463	500	59122004	41655.8	46348634	27652	174	27478	87.6	86.1	1.5	5.8	6.6	954
11	Cyclina sinensis (bivalves)	PRJNA612143 (GCA_012932295.1)	CSI	Clams	187	903119975	267	71315799	4.82952e+06	46470132	27564	217	27347	94	83.8	10.2	1.9	4.1	954
12	Haliotis discus hannai	PRJNA317403	HDI	Gastropods	80032	1865475499	854	2207537	23309.1	200099	29449	707	28742	28.4	26.7	1.7	18.9	52.7	954
													367789

## Sheet: Table S4
Supplementary Table S4. Comparative analysis of scavenger receptors
	OG	species												Family	BLAST match
		LRH	RPH	SPU	CSI	SBR	APU	AIR	LFO	BPL	CGI	PFU	HDI		count	%
669	OG2_1319	2	4	5	6	7	2	1	3	0	3	7	1	SR-A4	25	59.5238
686	OG2_4695	0	0	2	2	10	0	0	0	0	0	0	0	SR-A4	12	85.7143
1096	OG2_3268	0	0	15	0	0	0	0	0	0	0	0	0	SR-A4	15	88.2353
1503	OG2_3237	0	0	1	1	0	0	0	5	9	0	0	0	SR-A6	12	70.5882
1499	OG2_2300	2	2	2	2	2	1	1	1	3	2	1	2	SR-A6	18	85.7143
368	OG2_3109	1	1	0	0	0	1	1	11	1	0	1	0	SR-A6	15	88.2353
679	OG2_9293	1	1	1	2	1	1	1	1	1	1	0	0	SR-A6	11	100
302	OG2_4507	1	1	2	2	2	1	1	0	1	1	1	1	SR-B1	14	100
900	OG2_1476	4	5	3	5	3	2	2	5	1	1	3	0	SR-E3	19	55.8824
677	OG2_2456	2	2	1	1	1	2	1	3	2	1	2	1	SR-F2	11	55
487	OG2_3540	1	1	2	1	1	2	1	1	2	1	1	1	SR-F2	10	62.5
620	OG2_2521	3	2	1	1	1	1	1	3	1	1	2	2	SR-F2	14	73.6842
638	OG2_6413	1	1	1	2	1	1	1	2	0	2	1	0	SR-F2	10	76.9231
300	OG2_1013	11	27	19	20	14	15	16	10	24	20	15	2	SR-F2	151	77.0408
1654	OG2_4022	1	2	1	1	1	1	1	1	1	3	1	1	SR-F2	12	80
349	OG2_2983	1	1	1	1	0	1	1	1	9	0	0	1	SR-F2	14	82.3529
141	OG2_6320	1	1	1	1	1	1	1	2	1	1	2	0	SR-F2	11	84.6154
1559	OG2_7643	1	1	1	1	1	0	1	2	1	1	1	1	SR-F2	11	91.6667
1006	OG2_3223	2	2	0	1	1	1	1	4	1	1	1	1	SR-F2	17	100
694	OG2_1965	2	3	2	2	2	1	2	2	1	3	3	1	SR-H2	13	54.1667
1013	OG2_3506	1	1	1	1	2	1	1	2	0	1	2	3	SR-H2	10	62.5
764	OG2_2218	4	2	0	2	2	0	0	1	3	4	4	0	SR-H2	19	86.3636
1612	OG2_2727	1	2	3	2	2	1	1	3	1	1	1	0	SR-H2	16	88.8889
603	OG2_1056	5	10	6	7	10	14	14	15	9	10	7	1	SR-I2	76	69.7248
771	OG2_1719	0	0	0	0	0	0	0	2	26	0	0	0	SR-L1	17	60.7143
1226	OG2_1147	9	5	7	3	4	4	6	7	7	7	4	2	SR-L1	42	64.6154
367	OG2_3218	1	3	1	1	1	0	1	1	6	2	0	0	SR-L1	12	70.5882
1680	OG2_3177	1	2	3	1	1	1	1	1	1	1	3	0	SR-L1	13	76.4706
1299	OG2_1353	2	3	6	2	7	3	4	1	1	4	7	0	SR-L1	31	77.5
197	OG2_4025	2	3	6	4	0	0	0	0	0	0	0	0	SR-L1	12	80
1085	OG2_3886	2	1	1	2	1	1	1	1	1	1	2	0	SR-L1	13	86.6667
1097	OG2_11719	1	1	1	2	1	1	1	0	0	1	1	0	SR-L1	10	100
697	OG2_9391	1	1	1	1	1	1	1	1	1	1	1	0	SR-L1	11	100
1417	OG2_1785	0	7	17	0	0	0	0	0	0	0	0	0	SR-L2	15	55.5556
1683	OG2_2383	1	0	0	0	1	7	8	0	0	3	0	0	SR-L2	12	60
102	OG2_3990	2	1	1	2	1	1	1	1	1	1	1	2	SR-L2	10	66.6667
1538	OG2_5267	0	0	0	0	0	0	0	0	0	14	0	0	SR-L2	11	78.5714
420	OG2_4252	1	1	1	1	1	1	1	4	1	1	1	1	SR-L2	12	80
		71	100	116	83	84	70	75	97	117	94	76	983

## Sheet: Table S5
Supplementary Table S5. Classified scavenger receptors in mouse and human
mouse							Human
Current NCBI Gene Name	Alternative Names	Consensus Nomenclature	Accession Number	NCBI Gene ID	Chromosome		Current NCBI Gene Name	Alternative Names	Consensus Nomenclature	Accession Number	NCBI Gene ID	Chromosome
MSR1	SR-AI, SCARA1	SR-A1	NM_031195	20288	8		MSR1	SR-AI, CD204, SCARA1	SR-A1	NM_138715	4481	8
Alternatively spliced form of SR-AI	SR-AII	SR-A1.1	NM_001113326	20288	8		Alternatively spliced form of SR-AI	SR-AII	SR-A1.1	NM_002445	2960	8
MARCO	SCARA2, Ly112	SR-A6	NM_010766	17167	1		MARCO	SCARA2	SR-A6	NM_006770	8685	2
COLEC12	SCARA4, SRCLI, SRCLII, CL-P1	SR-A4	NM_130449	140792	18		SCARA3	MSRL1	SR-A3	NM_016240	51435	8
SCARA5	TESR	SR-A5	NM_028903	71145	14		COLEC12	SCARA4, SRCLI, SRCLII, CL-P1	SR-A4	NM_130386	81035	18
CD36	SCARB3, PAS4	SR-B2	NM_001159558	12491	5		SCARA5	TESR, NET33	SR-A5	NM_173833	286133	8
SCARB1	SR-BI, CD36L1	SR-B1	NM_016741	20778	5		CD36	SCARB3, FAT, GPIV, PAS4	SR-B2	NM_001001548	948	7
Alternatively spliced form of SR-B1	SR-BII	SR-B1.1	NM_001205082	20778	5		SCARB1	SR-BI, CD36L1	SR-B1	NM_005505	949	12
CD68	gp110, SCARD1, Macrosialin	SR-D1	NM_009853	12514	11		CD68	gp110, SCARD1, LAMP4	SR-D1	NM_001251	968	17
OLR1	LOX-1, SCARE1	SR-E1	NM_138648	108078	6		OLR1	LOX-1, SCARE1, CLEC8A	SR-E1	NM_002543	4973	12
CLEC7A	DECTIN-1	SR-E2	NM_020008	56644	6		Alternatively spliced form of SRE-1	LOXIN	SR-E1.1	NM_001172632	4973	12
MRC1	CD206, MR	SR-E3	NM_008625	17533	2		CLEC7A	Dectin-1, SCARE2, CD369	SR-E2	NM_197947	64581	12
ASGPR	ASGR1, HL-1	SR-E4	NM_001291131	11889	11		CD206/MRC1	Mannose receptor 1	SR-E3	NM_002438	4360	10
SCARF1	SREC-I	SR-F1	NM_001004157	380713	11		ASGPR	ASGR1, CLEC4H1, HL-1	SR-E4	NM_001197216	432	17
MEGF10	GM331	SR-F2	NM_1001979	70417	18		SCARF1	SREC-I	SR-F1	NM_003693	8578	17
CXCL16	SR-PSOX	SR-G1	NM_023158	66102	11		MEGF10	EMARDD	SR-F2	NM_032446	84466	5
STAB1	FEEL-1	SR-H1	NM_138672	192187	14		CXCL16	SR-PSOX	SR-G1	NM_001100812	58191	17
STAB2	FEEL-2	SR-H2	NM_138673	192188	10		STAB1	FEEL-1	SR-H1	NM_015136	608560	3
CD163	M130, CD163A	SR-I1	NM_053094	93671	6		STAB2	FEEL-2	SR-H2	NM_017564	55576	12
CD163L1	M160, CD163b	SR-I2	NM_172909	244233	7		CD163	M130, CD163A	SR-I1	NM_004244	9332	12
mSCART1	mFLJ00268, CD163c-α	SR-I3	NM_001128146	244234	7		CD163L1	CD163B, M160	SR-I2	NM_001297650	283316	12
mSCART2	SCART2	SR-I4	NM_175533	244238	7		SCART1	CD163c-α	SR-I3	NR_002934.3	619207	10
RAGE (membrane form)	AGER	SR-J1	NM_007425	11596	17		RAGE (membrane form)	AGER	SR-J1	NM_001136	177	6
RAGE (soluble form)	AGER (soluble)	SR-J1.1	(AB207883)	11596	17		RAGE (soluble form)	AGER	SR-J1.1	(AB061668)	177	6
CD44	Ly24, Pgp-1, HERMES	SR-K1	NM_001039151	12505	2		CD44	Pgp-1	SR-K1	NM_000610	960	11
LRP1	CD91, A2MR	SR-L1	NM_008512	16971	10		LRP1	A2MR, APOER, CD91	SR-L1	NM_002332	4035	12
LRP2	Megalin, gp330	SR-L2	NM_001081088	14725	2		LRP2	Megalin, gp330	SR-L2	NM_004525	4036	2
SRCRB4D		To be named	NM_001160366	109267	5		SRCRB4D		To be named	NM_080744	136853	7
SSC5D		To be named	NM_173008	269855	7		SSC5D		To be named	NM_001144950	284297	19
CD14		To be named	NM_009841	12475	18		CD14		To be named	NM_000591	929	5
Ly75	CD205, DEC-205	To be named	NM_013825	17076	2		Ly75/CD205		To be named	NM_002349	4065	2
CD207	Langerin	To be named	NM_144943	246278	6		CD207/Langerin		To be named	NM_015717	50489	2
CD209a	DC-SIGN, CLEC4L	To be named	NM_133238	170786	8		CD209/DC-SIGN	CLEC4L	To be named	NM_021155	30835	19

## Sheet: Table S6
Supplementary Table S6. Domain analysis of the scavenger receptors (human and mouse in Table S5)
accession	protein	Class	length	db	db_accession	db_description	st	ed	score	status	date	ipr_acc	ipr_desc	go_terms	pathway
BAC65465.1	AB061668	SR-J1.1	347	Pfam	PF00047	Immunoglobulin domain	23	110	6.3e-05	T	24-12-2020	IPR013151	Immunoglobulin
BAC65465.1	AB061668	SR-J1.1	347	Pfam	PF08205	CD80-like C2-set immunoglobulin domain	124	218	6.5e-24	T	24-12-2020	IPR013162	CD80-like, immunoglobulin C2-set
BAC65465.1	AB061668	SR-J1.1	347	Pfam	PF13895	Immunoglobulin domain	241	319	2.2e-12	T	24-12-2020	IPR007110	Immunoglobulin-like domain
BAE72665.1	AB061668	SR-J1.1	334	Pfam	PF00047	Immunoglobulin domain	24	108	1e-05	T	24-12-2020	IPR013151	Immunoglobulin
BAE72665.1	AB061668	SR-J1.1	334	Pfam	PF08205	CD80-like C2-set immunoglobulin domain	123	217	2.7e-22	T	24-12-2020	IPR013162	CD80-like, immunoglobulin C2-set
BAE72665.1	AB061668	SR-J1.1	334	Pfam	PF13895	Immunoglobulin domain	246	318	2.6e-12	T	24-12-2020	IPR007110	Immunoglobulin-like domain
NP_000601.3	NM_000616	CD44	742	Pfam	PF00193	Extracellular link domain	33	119	2.1e-18	T	24-12-2020	IPR000538	Link domain	GO:0005540|GO:0007155
NP_001001548.1	NM_001001548	SR-B2	472	Pfam	PF01130	CD36 family	14	462	1.4e-150	T	24-12-2020	IPR002159	CD36 family	GO:0016020
NP_001001979.1	NM_1001979	SR-F2	1147	Pfam	PF00053	Laminin EGF domain	152	195	0.0099	T	24-12-2020	IPR002049	Laminin EGF domain
NP_001001979.1	NM_1001979	SR-F2	1147	Pfam	PF12661	Human growth factor-like EGF	197	216	0.001	T	24-12-2020	IPR013032	EGF-like, conserved site
NP_001001979.1	NM_1001979	SR-F2	1147	Pfam	PF12661	Human growth factor-like EGF	240	259	0.0028	T	24-12-2020	IPR013032	EGF-like, conserved site
NP_001001979.1	NM_1001979	SR-F2	1147	Pfam	PF00053	Laminin EGF domain	281	324	0.005	T	24-12-2020	IPR002049	Laminin EGF domain
NP_001001979.1	NM_1001979	SR-F2	1147	Pfam	PF00053	Laminin EGF domain	368	411	0.018	T	24-12-2020	IPR002049	Laminin EGF domain
NP_001001979.1	NM_1001979	SR-F2	1147	Pfam	PF12661	Human growth factor-like EGF	415	434	0.014	T	24-12-2020	IPR013032	EGF-like, conserved site
NP_001001979.1	NM_1001979	SR-F2	1147	Pfam	PF12661	Human growth factor-like EGF	458	477	0.037	T	24-12-2020	IPR013032	EGF-like, conserved site
NP_001001979.1	NM_1001979	SR-F2	1147	Pfam	PF12661	Human growth factor-like EGF	501	520	0.016	T	24-12-2020	IPR013032	EGF-like, conserved site
NP_001001979.1	NM_1001979	SR-F2	1147	Pfam	PF00053	Laminin EGF domain	542	581	0.063	T	24-12-2020	IPR002049	Laminin EGF domain
NP_001001979.1	NM_1001979	SR-F2	1147	Pfam	PF12661	Human growth factor-like EGF	587	606	0.0065	T	24-12-2020	IPR013032	EGF-like, conserved site
NP_001001979.1	NM_1001979	SR-F2	1147	Pfam	PF12661	Human growth factor-like EGF	718	737	0.043	T	24-12-2020	IPR013032	EGF-like, conserved site
NP_001001979.1	NM_1001979	SR-F2	1147	Pfam	PF00053	Laminin EGF domain	759	796	0.0076	T	24-12-2020	IPR002049	Laminin EGF domain
NP_001001979.1	NM_1001979	SR-F2	1147	Pfam	PF00053	Laminin EGF domain	802	830	0.0036	T	24-12-2020	IPR002049	Laminin EGF domain
NP_001004157.2	NM_001004157	SR-F1	820	Pfam	PF00053	Laminin EGF domain	106	133	0.00019	T	24-12-2020	IPR002049	Laminin EGF domain
NP_001004157.2	NM_001004157	SR-F1	820	Pfam	PF00053	Laminin EGF domain	166	193	0.00085	T	24-12-2020	IPR002049	Laminin EGF domain
NP_001034240.1	NM_001039151	SR-K1	365	Pfam	PF00193	Extracellular link domain	37	124	2.3e-19	T	24-12-2020	IPR000538	Link domain	GO:0005540|GO:0007155
NP_001074557.1	NM_001081088	SR-L2	4660	Pfam	PF00057	Low-density lipoprotein receptor domain class A	27	62	3e-09	T	24-12-2020	IPR002172	Low-density lipoprotein (LDL) receptor class A repeat	GO:0005515
NP_001074557.1	NM_001081088	SR-L2	4660	Pfam	PF00057	Low-density lipoprotein receptor domain class A	66	103	4.4e-08	T	24-12-2020	IPR002172	Low-density lipoprotein (LDL) receptor class A repeat	GO:0005515
NP_001074557.1	NM_001081088	SR-L2	4660	Pfam	PF00057	Low-density lipoprotein receptor domain class A	106	142	1.2e-09	T	24-12-2020	IPR002172	Low-density lipoprotein (LDL) receptor class A repeat	GO:0005515
NP_001074557.1	NM_001081088	SR-L2	4660	Pfam	PF00057	Low-density lipoprotein receptor domain class A	183	217	1.4e-11	T	24-12-2020	IPR002172	Low-density lipoprotein (LDL) receptor class A repeat	GO:0005515
NP_001074557.1	NM_001081088	SR-L2	4660	Pfam	PF00057	Low-density lipoprotein receptor domain class A	221	256	3.9e-09	T	24-12-2020	IPR002172	Low-density lipoprotein (LDL) receptor class A repeat	GO:0005515
NP_001074557.1	NM_001081088	SR-L2	4660	Pfam	PF00057	Low-density lipoprotein receptor domain class A	264	299	1.2e-07	T	24-12-2020	IPR002172	Low-density lipoprotein (LDL) receptor class A repeat	GO:0005515
NP_001074557.1	NM_001081088	SR-L2	4660	Pfam	PF00058	Low-density lipoprotein receptor repeat class B	480	518	3.4e-05	T	24-12-2020	IPR000033	LDLR class B repeat
NP_001074557.1	NM_001081088	SR-L2	4660	Pfam	PF00058	Low-density lipoprotein receptor repeat class B	521	564	8.3e-06	T	24-12-2020	IPR000033	LDLR class B repeat
NP_001074557.1	NM_001081088	SR-L2	4660	Pfam	PF00058	Low-density lipoprotein receptor repeat class B	795	834	1.5e-05	T	24-12-2020	IPR000033	LDLR class B repeat
NP_001074557.1	NM_001081088	SR-L2	4660	Pfam	PF00058	Low-density lipoprotein receptor repeat class B	837	878	3.6e-05	T	24-12-2020	IPR000033	LDLR class B repeat
NP_001074557.1	NM_001081088	SR-L2	4660	Pfam	PF00057	Low-density lipoprotein receptor domain class A	1024	1059	2.4e-09	T	24-12-2020	IPR002172	Low-density lipoprotein (LDL) receptor class A repeat	GO:0005515
NP_001074557.1	NM_001081088	SR-L2	4660	Pfam	PF00057	Low-density lipoprotein receptor domain class A	1064	1101	7.9e-11	T	24-12-2020	IPR002172	Low-density lipoprotein (LDL) receptor class A repeat	GO:0005515
NP_001074557.1	NM_001081088	SR-L2	4660	Pfam	PF00057	Low-density lipoprotein receptor domain class A	1108	1144	1.4e-11	T	24-12-2020	IPR002172	Low-density lipoprotein (LDL) receptor class A repeat	GO:0005515
NP_001074557.1	NM_001081088	SR-L2	4660	Pfam	PF00057	Low-density lipoprotein receptor domain class A	1149	1184	1.1e-11	T	24-12-2020	IPR002172	Low-density lipoprotein (LDL) receptor class A repeat	GO:0005515
NP_001074557.1	NM_001081088	SR-L2	4660	Pfam	PF00057	Low-density lipoprotein receptor domain class A	1187	1223	7.2e-10	T	24-12-2020	IPR002172	Low-density lipoprotein (LDL) receptor class A repeat	GO:0005515
NP_001074557.1	NM_001081088	SR-L2	4660	Pfam	PF00057	Low-density lipoprotein receptor domain class A	1231	1267	6.2e-10	T	24-12-2020	IPR002172	Low-density lipoprotein (LDL) receptor class A repeat	GO:0005515
NP_001074557.1	NM_001081088	SR-L2	4660	Pfam	PF00057	Low-density lipoprotein receptor domain class A	1270	1306	1.5e-12	T	24-12-2020	IPR002172	Low-density lipoprotein (LDL) receptor class A repeat	GO:0005515
NP_001074557.1	NM_001081088	SR-L2	4660	Pfam	PF14670	Coagulation Factor Xa inhibitory site	1354	1389	9.7e-09	T	24-12-2020
NP_001074557.1	NM_001081088	SR-L2	4660	Pfam	PF07645	Calcium-binding EGF domain	1391	1429	3.6e-06	T	24-12-2020	IPR001881	EGF-like calcium-binding domain	GO:0005509
NP_001074557.1	NM_001081088	SR-L2	4660	Pfam	PF00058	Low-density lipoprotein receptor repeat class B	1522	1562	1.3e-09	T	24-12-2020	IPR000033	LDLR class B repeat
NP_001074557.1	NM_001081088	SR-L2	4660	Pfam	PF00058	Low-density lipoprotein receptor repeat class B	1569	1608	1.4e-07	T	24-12-2020	IPR000033	LDLR class B repeat
NP_001074557.1	NM_001081088	SR-L2	4660	Pfam	PF00058	Low-density lipoprotein receptor repeat class B	1884	1929	4.9e-11	T	24-12-2020	IPR000033	LDLR class B repeat
NP_001074557.1	NM_001081088	SR-L2	4660	Pfam	PF14670	Coagulation Factor Xa inhibitory site	2023	2059	6.6e-10	T	24-12-2020
NP_001074557.1	NM_001081088	SR-L2	4660	Pfam	PF00058	Low-density lipoprotein receptor repeat class B	2203	2244	1.9e-05	T	24-12-2020	IPR000033	LDLR class B repeat
NP_001074557.1	NM_001081088	SR-L2	4660	Pfam	PF00058	Low-density lipoprotein receptor repeat class B	2520	2560	1.2e-08	T	24-12-2020	IPR000033	LDLR class B repeat
NP_001074557.1	NM_001081088	SR-L2	4660	Pfam	PF00058	Low-density lipoprotein receptor repeat class B	2565	2594	0.00013	T	24-12-2020	IPR000033	LDLR class B repeat
NP_001074557.1	NM_001081088	SR-L2	4660	Pfam	PF00057	Low-density lipoprotein receptor domain class A	2700	2732	1.2e-10	T	24-12-2020	IPR002172	Low-density lipoprotein (LDL) receptor class A repeat	GO:0005515
NP_001074557.1	NM_001081088	SR-L2	4660	Pfam	PF00057	Low-density lipoprotein receptor domain class A	2741	2776	1e-10	T	24-12-2020	IPR002172	Low-density lipoprotein (LDL) receptor class A repeat	GO:0005515
NP_001074557.1	NM_001081088	SR-L2	4660	Pfam	PF00057	Low-density lipoprotein receptor domain class A	2780	2818	6.2e-08	T	24-12-2020	IPR002172	Low-density lipoprotein (LDL) receptor class A repeat	GO:0005515
NP_001074557.1	NM_001081088	SR-L2	4660	Pfam	PF00057	Low-density lipoprotein receptor domain class A	2822	2856	5.5e-09	T	24-12-2020	IPR002172	Low-density lipoprotein (LDL) receptor class A repeat	GO:0005515
NP_001074557.1	NM_001081088	SR-L2	4660	Pfam	PF00057	Low-density lipoprotein receptor domain class A	2864	2901	2.4e-10	T	24-12-2020	IPR002172	Low-density lipoprotein (LDL) receptor class A repeat	GO:0005515
NP_001074557.1	NM_001081088	SR-L2	4660	Pfam	PF00057	Low-density lipoprotein receptor domain class A	2907	2945	1.6e-11	T	24-12-2020	IPR002172	Low-density lipoprotein (LDL) receptor class A repeat	GO:0005515
NP_001074557.1	NM_001081088	SR-L2	4660	Pfam	PF00057	Low-density lipoprotein receptor domain class A	2949	2990	7.7e-09	T	24-12-2020	IPR002172	Low-density lipoprotein (LDL) receptor class A repeat	GO:0005515
NP_001074557.1	NM_001081088	SR-L2	4660	Pfam	PF00057	Low-density lipoprotein receptor domain class A	2994	3029	8.9e-11	T	24-12-2020	IPR002172	Low-density lipoprotein (LDL) receptor class A repeat	GO:0005515
NP_001074557.1	NM_001081088	SR-L2	4660	Pfam	PF00057	Low-density lipoprotein receptor domain class A	3033	3067	4.5e-10	T	24-12-2020	IPR002172	Low-density lipoprotein (LDL) receptor class A repeat	GO:0005515
NP_001074557.1	NM_001081088	SR-L2	4660	Pfam	PF00057	Low-density lipoprotein receptor domain class A	3076	3111	4e-09	T	24-12-2020	IPR002172	Low-density lipoprotein (LDL) receptor class A repeat	GO:0005515
NP_001074557.1	NM_001081088	SR-L2	4660	Pfam	PF12662	Complement Clr-like EGF-like	3134	3157	4.8e-10	T	24-12-2020	IPR026823	Complement Clr-like EGF domain
NP_001074557.1	NM_001081088	SR-L2	4660	Pfam	PF00058	Low-density lipoprotein receptor repeat class B	3242	3281	5.8e-05	T	24-12-2020	IPR000033	LDLR class B repeat
NP_001074557.1	NM_001081088	SR-L2	4660	Pfam	PF00058	Low-density lipoprotein receptor repeat class B	3284	3332	1.5e-09	T	24-12-2020	IPR000033	LDLR class B repeat
NP_001074557.1	NM_001081088	SR-L2	4660	Pfam	PF00058	Low-density lipoprotein receptor repeat class B	3335	3376	6.8e-10	T	24-12-2020	IPR000033	LDLR class B repeat
NP_001074557.1	NM_001081088	SR-L2	4660	Pfam	PF00058	Low-density lipoprotein receptor repeat class B	3380	3418	1.1e-05	T	24-12-2020	IPR000033	LDLR class B repeat
NP_001074557.1	NM_001081088	SR-L2	4660	Pfam	PF00057	Low-density lipoprotein receptor domain class A	3514	3548	1.5e-09	T	24-12-2020	IPR002172	Low-density lipoprotein (LDL) receptor class A repeat	GO:0005515
NP_001074557.1	NM_001081088	SR-L2	4660	Pfam	PF00057	Low-density lipoprotein receptor domain class A	3555	3587	7e-07	T	24-12-2020	IPR002172	Low-density lipoprotein (LDL) receptor class A repeat	GO:0005515
NP_001074557.1	NM_001081088	SR-L2	4660	Pfam	PF00057	Low-density lipoprotein receptor domain class A	3595	3632	1.8e-08	T	24-12-2020	IPR002172	Low-density lipoprotein (LDL) receptor class A repeat	GO:0005515
NP_001074557.1	NM_001081088	SR-L2	4660	Pfam	PF00057	Low-density lipoprotein receptor domain class A	3635	3673	1.7e-12	T	24-12-2020	IPR002172	Low-density lipoprotein (LDL) receptor class A repeat	GO:0005515
NP_001074557.1	NM_001081088	SR-L2	4660	Pfam	PF00057	Low-density lipoprotein receptor domain class A	3679	3716	2.9e-07	T	24-12-2020	IPR002172	Low-density lipoprotein (LDL) receptor class A repeat	GO:0005515
NP_001074557.1	NM_001081088	SR-L2	4660	Pfam	PF00057	Low-density lipoprotein receptor domain class A	3721	3756	7.3e-10	T	24-12-2020	IPR002172	Low-density lipoprotein (LDL) receptor class A repeat	GO:0005515
NP_001074557.1	NM_001081088	SR-L2	4660	Pfam	PF00057	Low-density lipoprotein receptor domain class A	3760	3795	1.1e-10	T	24-12-2020	IPR002172	Low-density lipoprotein (LDL) receptor class A repeat	GO:0005515
NP_001074557.1	NM_001081088	SR-L2	4660	Pfam	PF00057	Low-density lipoprotein receptor domain class A	3798	3834	1.9e-11	T	24-12-2020	IPR002172	Low-density lipoprotein (LDL) receptor class A repeat	GO:0005515
NP_001074557.1	NM_001081088	SR-L2	4660	Pfam	PF00057	Low-density lipoprotein receptor domain class A	3844	3876	4.7e-10	T	24-12-2020	IPR002172	Low-density lipoprotein (LDL) receptor class A repeat	GO:0005515
NP_001074557.1	NM_001081088	SR-L2	4660	Pfam	PF00057	Low-density lipoprotein receptor domain class A	3884	3922	1.5e-07	T	24-12-2020	IPR002172	Low-density lipoprotein (LDL) receptor class A repeat	GO:0005515
NP_001074557.1	NM_001081088	SR-L2	4660	Pfam	PF00057	Low-density lipoprotein receptor domain class A	3929	3964	4.2e-08	T	24-12-2020	IPR002172	Low-density lipoprotein (LDL) receptor class A repeat	GO:0005515
NP_001074557.1	NM_001081088	SR-L2	4660	Pfam	PF12662	Complement Clr-like EGF-like	3989	4012	8.3e-07	T	24-12-2020	IPR026823	Complement Clr-like EGF domain
NP_001074557.1	NM_001081088	SR-L2	4660	Pfam	PF00058	Low-density lipoprotein receptor repeat class B	4156	4194	3e-07	T	24-12-2020	IPR000033	LDLR class B repeat
NP_001074557.1	NM_001081088	SR-L2	4660	Pfam	PF00058	Low-density lipoprotein receptor repeat class B	4199	4240	1.1e-08	T	24-12-2020	IPR000033	LDLR class B repeat
NP_001074557.1	NM_001081088	SR-L2	4660	Pfam	PF00058	Low-density lipoprotein receptor repeat class B	4244	4273	0.00014	T	24-12-2020	IPR000033	LDLR class B repeat
NP_001106797.1	NM_001113326	SR-A1.1	458	Pfam	PF03523	Macrophage scavenger receptor	125	173	3.9e-25	T	24-12-2020	IPR003543	Macrophage scavenger receptor	GO:0005044|GO:0006898|GO:0016020	Reactome: R-HSA-3000480
NP_001106797.1	NM_001113326	SR-A1.1	458	Pfam	PF01391	Collagen triple helix repeat (20 copies)	276	329	1.2e-08	T	24-12-2020	IPR008160	Collagen triple helix repeat
NP_001106797.1	NM_001113326	SR-A1.1	458	Pfam	PF01391	Collagen triple helix repeat (20 copies)	295	349	1.9e-07	T	24-12-2020	IPR008160	Collagen triple helix repeat
NP_001106797.1	NM_001113326	SR-A1.1	458	Pfam	PF00530	Scavenger receptor cysteine-rich domain	360	457	3.8e-30	T	24-12-2020	IPR001190	SRCR domain	GO:0005044|GO:0016020
NP_001121618.1	NM_001128146	SR-I3	1112	Pfam	PF00530	Scavenger receptor cysteine-rich domain	33	130	1.2e-16	T	24-12-2020	IPR001190	SRCR domain	GO:0005044|GO:0016020
NP_001121618.1	NM_001128146	SR-I3	1112	Pfam	PF00530	Scavenger receptor cysteine-rich domain	142	232	1.5e-06	T	24-12-2020	IPR001190	SRCR domain	GO:0005044|GO:0016020
NP_001121618.1	NM_001128146	SR-I3	1112	Pfam	PF00530	Scavenger receptor cysteine-rich domain	358	452	1e-23	T	24-12-2020	IPR001190	SRCR domain	GO:0005044|GO:0016020
NP_001121618.1	NM_001128146	SR-I3	1112	Pfam	PF00530	Scavenger receptor cysteine-rich domain	459	556	1e-19	T	24-12-2020	IPR001190	SRCR domain	GO:0005044|GO:0016020
NP_001121618.1	NM_001128146	SR-I3	1112	Pfam	PF00530	Scavenger receptor cysteine-rich domain	566	662	1.9e-20	T	24-12-2020	IPR001190	SRCR domain	GO:0005044|GO:0016020
NP_001121618.1	NM_001128146	SR-I3	1112	Pfam	PF00530	Scavenger receptor cysteine-rich domain	671	767	2.2e-32	T	24-12-2020	IPR001190	SRCR domain	GO:0005044|GO:0016020
NP_001121618.1	NM_001128146	SR-I3	1112	Pfam	PF00530	Scavenger receptor cysteine-rich domain	778	871	9.1e-17	T	24-12-2020	IPR001190	SRCR domain	GO:0005044|GO:0016020
NP_001121618.1	NM_001128146	SR-I3	1112	Pfam	PF00530	Scavenger receptor cysteine-rich domain	903	998	2.1e-30	T	24-12-2020	IPR001190	SRCR domain	GO:0005044|GO:0016020
NP_001127.1	NM_001136	SR-J1	404	Pfam	PF00047	Immunoglobulin domain	23	110	8.2e-05	T	24-12-2020	IPR013151	Immunoglobulin
NP_001127.1	NM_001137	SR-J1	404	Pfam	PF08205	CD80-like C2-set immunoglobulin domain	124	218	8.5e-24	T	24-12-2020	IPR013162	CD80-like, immunoglobulin C2-set
NP_001127.1	NM_001138	SR-J1	404	Pfam	PF13895	Immunoglobulin domain	242	318	2.9e-12	T	24-12-2020	IPR007110	Immunoglobulin-like domain
NP_001138422.1	NM_001144950	SSC5D	1573	Pfam	PF00530	Scavenger receptor cysteine-rich domain	24	119	1.7e-29	T	24-12-2020	IPR001190	SRCR domain	GO:0005044|GO:0016020
NP_001138422.1	NM_001144950	SSC5D	1573	Pfam	PF00530	Scavenger receptor cysteine-rich domain	202	298	9.1e-31	T	24-12-2020	IPR001190	SRCR domain	GO:0005044|GO:0016020
NP_001138422.1	NM_001144950	SSC5D	1573	Pfam	PF00530	Scavenger receptor cysteine-rich domain	308	403	4.9e-29	T	24-12-2020	IPR001190	SRCR domain	GO:0005044|GO:0016020
NP_001138422.1	NM_001144950	SSC5D	1573	Pfam	PF00530	Scavenger receptor cysteine-rich domain	471	568	1.4e-30	T	24-12-2020	IPR001190	SRCR domain	GO:0005044|GO:0016020
NP_001138422.1	NM_001144950	SSC5D	1573	Pfam	PF00530	Scavenger receptor cysteine-rich domain	776	872	3e-29	T	24-12-2020	IPR001190	SRCR domain	GO:0005044|GO:0016020
NP_001153030.1	NM_001159558	CD36	472	Pfam	PF01130	CD36 family	14	462	1.1e-149	T	24-12-2020	IPR002159	CD36 family	GO:0016020
NP_001153838.1	NM_001160366	SRCRB4D	586	Pfam	PF00530	Scavenger receptor cysteine-rich domain	72	168	4.3e-30	T	24-12-2020	IPR001190	SRCR domain	GO:0005044|GO:0016020
NP_001153838.1	NM_001160366	SRCRB4D	586	Pfam	PF00530	Scavenger receptor cysteine-rich domain	203	299	3.5e-29	T	24-12-2020	IPR001190	SRCR domain	GO:0005044|GO:0016020
NP_001153838.1	NM_001160366	SRCRB4D	586	Pfam	PF00530	Scavenger receptor cysteine-rich domain	358	454	1.6e-26	T	24-12-2020	IPR001190	SRCR domain	GO:0005044|GO:0016020
NP_001153838.1	NM_001160366	SRCRB4D	586	Pfam	PF00530	Scavenger receptor cysteine-rich domain	488	584	1.2e-29	T	24-12-2020	IPR001190	SRCR domain	GO:0005044|GO:0016020
NP_001184145.1	NM_001197216	SR-E4	252	Pfam	PF03954	Hepatic lectin, N-terminal domain	23	105	3.8e-34	T	24-12-2020
NP_001184145.1	NM_001197216	SR-E4	252	Pfam	PF00059	Lectin C-type domain	133	240	1.8e-24	T	24-12-2020	IPR001304	C-type lectin-like
NP_001192011.1	NM_001205082	SR-B1.1	506	Pfam	PF01130	CD36 family	17	462	9.8e-152	T	24-12-2020	IPR002159	CD36 family	GO:0016020
NP_001242.2	NM_001251	SR-D1	354	Pfam	PF01299	Lysosome-associated membrane glycoprotein (Lamp)	156	302	2.1e-44	T	24-12-2020	IPR002000	Lysosome-associated membrane glycoprotein	GO:0016020
NP_001278060.1	NM_001291131	SR-E4	284	Pfam	PF03954	Hepatic lectin, N-terminal domain	16	143	5.1e-52	T	24-12-2020
NP_001278060.1	NM_001291131	SR-E4	284	Pfam	PF00059	Lectin C-type domain	172	278	1.3e-23	T	24-12-2020	IPR001304	C-type lectin-like
NP_001284579.2	NM_001297650	SR-I2	1463	Pfam	PF00530	Scavenger receptor cysteine-rich domain	51	147	9.3e-30	T	24-12-2020	IPR001190	SRCR domain	GO:0005044|GO:0016020
NP_001284579.2	NM_001297650	SR-I2	1463	Pfam	PF00530	Scavenger receptor cysteine-rich domain	168	264	2.2e-29	T	24-12-2020	IPR001190	SRCR domain	GO:0005044|GO:0016020
NP_001284579.2	NM_001297650	SR-I2	1463	Pfam	PF00530	Scavenger receptor cysteine-rich domain	275	372	4.7e-27	T	24-12-2020	IPR001190	SRCR domain	GO:0005044|GO:0016020
NP_001284579.2	NM_001297650	SR-I2	1463	Pfam	PF00530	Scavenger receptor cysteine-rich domain	383	479	8.7e-25	T	24-12-2020	IPR001190	SRCR domain	GO:0005044|GO:0016020
NP_001284579.2	NM_001297650	SR-I2	1463	Pfam	PF00530	Scavenger receptor cysteine-rich domain	490	586	6.2e-30	T	24-12-2020	IPR001190	SRCR domain	GO:0005044|GO:0016020
NP_001284579.2	NM_001297650	SR-I2	1463	Pfam	PF00530	Scavenger receptor cysteine-rich domain	596	693	5.7e-29	T	24-12-2020	IPR001190	SRCR domain	GO:0005044|GO:0016020
NP_001284579.2	NM_001297650	SR-I2	1463	Pfam	PF00530	Scavenger receptor cysteine-rich domain	703	800	2.4e-21	T	24-12-2020	IPR001190	SRCR domain	GO:0005044|GO:0016020
NP_001284579.2	NM_001297650	SR-I2	1463	Pfam	PF00530	Scavenger receptor cysteine-rich domain	810	905	2.7e-23	T	24-12-2020	IPR001190	SRCR domain	GO:0005044|GO:0016020
NP_001284579.2	NM_001297650	SR-I2	1463	Pfam	PF00530	Scavenger receptor cysteine-rich domain	913	1010	5e-21	T	24-12-2020	IPR001190	SRCR domain	GO:0005044|GO:0016020
NP_001284579.2	NM_001297650	SR-I2	1463	Pfam	PF00530	Scavenger receptor cysteine-rich domain	1050	1146	1.3e-32	T	24-12-2020	IPR001190	SRCR domain	GO:0005044|GO:0016020
NP_001284579.2	NM_001297650	SR-I2	1463	Pfam	PF00530	Scavenger receptor cysteine-rich domain	1159	1253	1.9e-17	T	24-12-2020	IPR001190	SRCR domain	GO:0005044|GO:0016020
NP_001284579.2	NM_001297650	SR-I2	1463	Pfam	PF00530	Scavenger receptor cysteine-rich domain	1260	1356	3.2e-32	T	24-12-2020	IPR001190	SRCR domain	GO:0005044|GO:0016020
NP_002323.2	NM_002332	SR-L1	4544	Pfam	PF00057	Low-density lipoprotein receptor domain class A	25	62	1.1e-10	T	24-12-2020	IPR002172	Low-density lipoprotein (LDL) receptor class A repeat	GO:0005515
NP_002323.2	NM_002332	SR-L1	4544	Pfam	PF00057	Low-density lipoprotein receptor domain class A	71	108	3e-10	T	24-12-2020	IPR002172	Low-density lipoprotein (LDL) receptor class A repeat	GO:0005515
NP_002323.2	NM_002332	SR-L1	4544	Pfam	PF07645	Calcium-binding EGF domain	150	188	3.3e-05	T	24-12-2020	IPR001881	EGF-like calcium-binding domain	GO:0005509
NP_002323.2	NM_002332	SR-L1	4544	Pfam	PF00058	Low-density lipoprotein receptor repeat class B	615	657	0.00016	T	24-12-2020	IPR000033	LDLR class B repeat
NP_002323.2	NM_002332	SR-L1	4544	Pfam	PF00058	Low-density lipoprotein receptor repeat class B	662	708	2.6e-05	T	24-12-2020	IPR000033	LDLR class B repeat
NP_002323.2	NM_002332	SR-L1	4544	Pfam	PF14670	Coagulation Factor Xa inhibitory site	807	842	2.7e-10	T	24-12-2020
NP_002323.2	NM_002332	SR-L1	4544	Pfam	PF00057	Low-density lipoprotein receptor domain class A	853	886	7.1e-12	T	24-12-2020	IPR002172	Low-density lipoprotein (LDL) receptor class A repeat	GO:0005515
NP_002323.2	NM_002332	SR-L1	4544	Pfam	PF00057	Low-density lipoprotein receptor domain class A	894	931	1.1e-09	T	24-12-2020	IPR002172	Low-density lipoprotein (LDL) receptor class A repeat	GO:0005515
NP_002323.2	NM_002332	SR-L1	4544	Pfam	PF00057	Low-density lipoprotein receptor domain class A	934	971	1.5e-11	T	24-12-2020	IPR002172	Low-density lipoprotein (LDL) receptor class A repeat	GO:0005515
NP_002323.2	NM_002332	SR-L1	4544	Pfam	PF00057	Low-density lipoprotein receptor domain class A	976	1011	1.1e-10	T	24-12-2020	IPR002172	Low-density lipoprotein (LDL) receptor class A repeat	GO:0005515
NP_002323.2	NM_002332	SR-L1	4544	Pfam	PF00057	Low-density lipoprotein receptor domain class A	1014	1051	5e-12	T	24-12-2020	IPR002172	Low-density lipoprotein (LDL) receptor class A repeat	GO:0005515
NP_002323.2	NM_002332	SR-L1	4544	Pfam	PF00057	Low-density lipoprotein receptor domain class A	1062	1097	3.5e-10	T	24-12-2020	IPR002172	Low-density lipoprotein (LDL) receptor class A repeat	GO:0005515
NP_002323.2	NM_002332	SR-L1	4544	Pfam	PF00057	Low-density lipoprotein receptor domain class A	1104	1140	4.4e-09	T	24-12-2020	IPR002172	Low-density lipoprotein (LDL) receptor class A repeat	GO:0005515
NP_002323.2	NM_002332	SR-L1	4544	Pfam	PF14670	Coagulation Factor Xa inhibitory site	1185	1221	8.7e-10	T	24-12-2020
NP_002323.2	NM_002332	SR-L1	4544	Pfam	PF00058	Low-density lipoprotein receptor repeat class B	1356	1396	1e-09	T	24-12-2020	IPR000033	LDLR class B repeat
NP_002323.2	NM_002332	SR-L1	4544	Pfam	PF00058	Low-density lipoprotein receptor repeat class B	1401	1443	9.5e-06	T	24-12-2020	IPR000033	LDLR class B repeat
NP_002323.2	NM_002332	SR-L1	4544	Pfam	PF00058	Low-density lipoprotein receptor repeat class B	1627	1667	1.7e-06	T	24-12-2020	IPR000033	LDLR class B repeat
NP_002323.2	NM_002332	SR-L1	4544	Pfam	PF00058	Low-density lipoprotein receptor repeat class B	1977	2017	2.9e-09	T	24-12-2020	IPR000033	LDLR class B repeat
NP_002323.2	NM_002332	SR-L1	4544	Pfam	PF00058	Low-density lipoprotein receptor repeat class B	2020	2061	8.7e-09	T	24-12-2020	IPR000033	LDLR class B repeat
NP_002323.2	NM_002332	SR-L1	4544	Pfam	PF00058	Low-density lipoprotein receptor repeat class B	2344	2386	3e-11	T	24-12-2020	IPR000033	LDLR class B repeat
NP_002323.2	NM_002332	SR-L1	4544	Pfam	PF00058	Low-density lipoprotein receptor repeat class B	2389	2428	1.8e-05	T	24-12-2020	IPR000033	LDLR class B repeat
NP_002323.2	NM_002332	SR-L1	4544	Pfam	PF00057	Low-density lipoprotein receptor domain class A	2523	2557	6.2e-08	T	24-12-2020	IPR002172	Low-density lipoprotein (LDL) receptor class A repeat	GO:0005515
NP_002323.2	NM_002332	SR-L1	4544	Pfam	PF00057	Low-density lipoprotein receptor domain class A	2565	2600	1.9e-07	T	24-12-2020	IPR002172	Low-density lipoprotein (LDL) receptor class A repeat	GO:0005515
NP_002323.2	NM_002332	SR-L1	4544	Pfam	PF00057	Low-density lipoprotein receptor domain class A	2604	2639	1.2e-08	T	24-12-2020	IPR002172	Low-density lipoprotein (LDL) receptor class A repeat	GO:0005515
NP_002323.2	NM_002332	SR-L1	4544	Pfam	PF00057	Low-density lipoprotein receptor domain class A	2660	2688	2.6e-06	T	24-12-2020	IPR002172	Low-density lipoprotein (LDL) receptor class A repeat	GO:0005515
NP_002323.2	NM_002332	SR-L1	4544	Pfam	PF00057	Low-density lipoprotein receptor domain class A	2695	2730	3.6e-10	T	24-12-2020	IPR002172	Low-density lipoprotein (LDL) receptor class A repeat	GO:0005515
NP_002323.2	NM_002332	SR-L1	4544	Pfam	PF00057	Low-density lipoprotein receptor domain class A	2734	2769	1.2e-10	T	24-12-2020	IPR002172	Low-density lipoprotein (LDL) receptor class A repeat	GO:0005515
NP_002323.2	NM_002332	SR-L1	4544	Pfam	PF00057	Low-density lipoprotein receptor domain class A	2772	2812	8.4e-10	T	24-12-2020	IPR002172	Low-density lipoprotein (LDL) receptor class A repeat	GO:0005515
NP_002323.2	NM_002332	SR-L1	4544	Pfam	PF00057	Low-density lipoprotein receptor domain class A	2816	2853	9.7e-10	T	24-12-2020	IPR002172	Low-density lipoprotein (LDL) receptor class A repeat	GO:0005515
NP_002323.2	NM_002332	SR-L1	4544	Pfam	PF00057	Low-density lipoprotein receptor domain class A	2857	2891	2.7e-10	T	24-12-2020	IPR002172	Low-density lipoprotein (LDL) receptor class A repeat	GO:0005515
NP_002323.2	NM_002332	SR-L1	4544	Pfam	PF00057	Low-density lipoprotein receptor domain class A	2903	2939	2.7e-08	T	24-12-2020	IPR002172	Low-density lipoprotein (LDL) receptor class A repeat	GO:0005515
NP_002323.2	NM_002332	SR-L1	4544	Pfam	PF12662	Complement Clr-like EGF-like	2962	2985	8.8e-09	T	24-12-2020	IPR026823	Complement Clr-like EGF domain
NP_002323.2	NM_002332	SR-L1	4544	Pfam	PF16472	Domain of unknown function (DUF5050)	3031	3251	1.9e-10	T	24-12-2020	IPR032485	Domain of unknown function DUF5050
NP_002323.2	NM_002332	SR-L1	4544	Pfam	PF14670	Coagulation Factor Xa inhibitory site	3294	3330	1.8e-10	T	24-12-2020
NP_002323.2	NM_002332	SR-L1	4544	Pfam	PF00057	Low-density lipoprotein receptor domain class A	3333	3369	7.4e-08	T	24-12-2020	IPR002172	Low-density lipoprotein (LDL) receptor class A repeat	GO:0005515
NP_002323.2	NM_002332	SR-L1	4544	Pfam	PF00057	Low-density lipoprotein receptor domain class A	3373	3408	2.2e-09	T	24-12-2020	IPR002172	Low-density lipoprotein (LDL) receptor class A repeat	GO:0005515
NP_002323.2	NM_002332	SR-L1	4544	Pfam	PF00057	Low-density lipoprotein receptor domain class A	3413	3448	3.4e-08	T	24-12-2020	IPR002172	Low-density lipoprotein (LDL) receptor class A repeat	GO:0005515
NP_002323.2	NM_002332	SR-L1	4544	Pfam	PF00057	Low-density lipoprotein receptor domain class A	3452	3489	1.7e-12	T	24-12-2020	IPR002172	Low-density lipoprotein (LDL) receptor class A repeat	GO:0005515
NP_002323.2	NM_002332	SR-L1	4544	Pfam	PF00057	Low-density lipoprotein receptor domain class A	3493	3531	7.3e-11	T	24-12-2020	IPR002172	Low-density lipoprotein (LDL) receptor class A repeat	GO:0005515
NP_002323.2	NM_002332	SR-L1	4544	Pfam	PF00057	Low-density lipoprotein receptor domain class A	3534	3570	3.3e-11	T	24-12-2020	IPR002172	Low-density lipoprotein (LDL) receptor class A repeat	GO:0005515
NP_002323.2	NM_002332	SR-L1	4544	Pfam	PF00057	Low-density lipoprotein receptor domain class A	3574	3609	1.8e-12	T	24-12-2020	IPR002172	Low-density lipoprotein (LDL) receptor class A repeat	GO:0005515
NP_002323.2	NM_002332	SR-L1	4544	Pfam	PF00057	Low-density lipoprotein receptor domain class A	3612	3647	6e-12	T	24-12-2020	IPR002172	Low-density lipoprotein (LDL) receptor class A repeat	GO:0005515
NP_002323.2	NM_002332	SR-L1	4544	Pfam	PF00057	Low-density lipoprotein receptor domain class A	3652	3690	6.6e-09	T	24-12-2020	IPR002172	Low-density lipoprotein (LDL) receptor class A repeat	GO:0005515
NP_002323.2	NM_002332	SR-L1	4544	Pfam	PF00057	Low-density lipoprotein receptor domain class A	3740	3776	8.8e-07	T	24-12-2020	IPR002172	Low-density lipoprotein (LDL) receptor class A repeat	GO:0005515
NP_002323.2	NM_002332	SR-L1	4544	Pfam	PF07645	Calcium-binding EGF domain	3824	3860	0.006	T	24-12-2020	IPR001881	EGF-like calcium-binding domain	GO:0005509
NP_002323.2	NM_002332	SR-L1	4544	Pfam	PF00058	Low-density lipoprotein receptor repeat class B	3970	4010	1.7e-09	T	24-12-2020	IPR000033	LDLR class B repeat
NP_002323.2	NM_002332	SR-L1	4544	Pfam	PF00058	Low-density lipoprotein receptor repeat class B	4013	4054	5e-14	T	24-12-2020	IPR000033	LDLR class B repeat
NP_002323.2	NM_002332	SR-L1	4544	Pfam	PF00058	Low-density lipoprotein receptor repeat class B	4058	4095	0.00032	T	24-12-2020	IPR000033	LDLR class B repeat
NP_002340.2	NM_002349	SR-L1	1722	Pfam	PF00040	Fibronectin type II domain	169	209	4.6e-14	T	24-12-2020	IPR000562	Fibronectin type II domain
NP_002340.2	NM_002349	SR-L1	1722	Pfam	PF00059	Lectin C-type domain	237	342	1.7e-16	T	24-12-2020	IPR001304	C-type lectin-like
NP_002340.2	NM_002349	SR-L1	1722	Pfam	PF00059	Lectin C-type domain	379	487	1.5e-15	T	24-12-2020	IPR001304	C-type lectin-like
NP_002340.2	NM_002349	SR-L1	1722	Pfam	PF00059	Lectin C-type domain	531	625	1.7e-08	T	24-12-2020	IPR001304	C-type lectin-like
NP_002340.2	NM_002349	SR-L1	1722	Pfam	PF00059	Lectin C-type domain	668	791	1.3e-10	T	24-12-2020	IPR001304	C-type lectin-like
NP_002340.2	NM_002349	SR-L1	1722	Pfam	PF00059	Lectin C-type domain	831	932	1.5e-06	T	24-12-2020	IPR001304	C-type lectin-like
NP_002340.2	NM_002349	SR-L1	1722	Pfam	PF00059	Lectin C-type domain	970	1091	6.6e-14	T	24-12-2020	IPR001304	C-type lectin-like
NP_002340.2	NM_002349	SR-L1	1722	Pfam	PF00059	Lectin C-type domain	1121	1221	1.1e-17	T	24-12-2020	IPR001304	C-type lectin-like
NP_002340.2	NM_002349	SR-L1	1722	Pfam	PF00059	Lectin C-type domain	1269	1341	9.1e-05	T	24-12-2020	IPR001304	C-type lectin-like
NP_002340.2	NM_002349	SR-L1	1722	Pfam	PF00059	Lectin C-type domain	1412	1513	6.2e-18	T	24-12-2020	IPR001304	C-type lectin-like
NP_002340.2	NM_002349	SR-L1	1722	Pfam	PF00059	Lectin C-type domain	1554	1660	1.2e-12	T	24-12-2020	IPR001304	C-type lectin-like
NP_002429.1	NM_002438	SR-E3	1456	Pfam	PF00652	Ricin-type beta-trefoil lectin domain	26	106	7e-08	T	24-12-2020	IPR000772	Ricin B, lectin domain
NP_002429.1	NM_002438	SR-E3	1456	Pfam	PF00040	Fibronectin type II domain	168	209	4.9e-15	T	24-12-2020	IPR000562	Fibronectin type II domain
NP_002429.1	NM_002438	SR-E3	1456	Pfam	PF00059	Lectin C-type domain	237	342	5.8e-19	T	24-12-2020	IPR001304	C-type lectin-like
NP_002429.1	NM_002438	SR-E3	1456	Pfam	PF00059	Lectin C-type domain	382	487	1.2e-23	T	24-12-2020	IPR001304	C-type lectin-like
NP_002429.1	NM_002438	SR-E3	1456	Pfam	PF00059	Lectin C-type domain	523	626	7.1e-19	T	24-12-2020	IPR001304	C-type lectin-like
NP_002429.1	NM_002438	SR-E3	1456	Pfam	PF00059	Lectin C-type domain	669	778	2.6e-22	T	24-12-2020	IPR001304	C-type lectin-like
NP_002429.1	NM_002438	SR-E3	1456	Pfam	PF00059	Lectin C-type domain	817	924	8.6e-20	T	24-12-2020	IPR001304	C-type lectin-like
NP_002429.1	NM_002438	SR-E3	1456	Pfam	PF00059	Lectin C-type domain	967	1081	4.1e-25	T	24-12-2020	IPR001304	C-type lectin-like
NP_002429.1	NM_002438	SR-E3	1456	Pfam	PF00059	Lectin C-type domain	1115	1214	1.9e-14	T	24-12-2020	IPR001304	C-type lectin-like
NP_002429.1	NM_002438	SR-E3	1456	Pfam	PF00059	Lectin C-type domain	1254	1357	5.8e-23	T	24-12-2020	IPR001304	C-type lectin-like
NP_002436.1	NM_002445	SR-A1.1	358	Pfam	PF03523	Macrophage scavenger receptor	121	169	1.1e-28	T	24-12-2020	IPR003543	Macrophage scavenger receptor	GO:0005044|GO:0006898|GO:0016020	Reactome: R-HSA-3000480
NP_002436.1	NM_002445	SR-A1.1	358	Pfam	PF01391	Collagen triple helix repeat (20 copies)	276	334	1.6e-10	T	24-12-2020	IPR008160	Collagen triple helix repeat
NP_002534.1	NM_002543	SR-E1	273	Pfam	PF08391	Ly49-like protein, N-terminal region	35	158	6.2e-08	T	24-12-2020	IPR013600	Ly49-like, N-terminal
NP_002534.1	NM_002543	SR-E1	273	Pfam	PF00059	Lectin C-type domain	164	266	1.5e-15	T	24-12-2020	IPR001304	C-type lectin-like
NP_003684.2	NM_003693	SR-F1	830	Pfam	PF00053	Laminin EGF domain	103	130	0.018	T	24-12-2020	IPR002049	Laminin EGF domain
NP_003684.2	NM_003693	SR-F1	830	Pfam	PF00053	Laminin EGF domain	163	191	0.00025	T	24-12-2020	IPR002049	Laminin EGF domain
NP_004235.4	NM_003693	SR-F1	1156	Pfam	PF00530	Scavenger receptor cysteine-rich domain	55	152	1.3e-29	T	24-12-2020	IPR001190	SRCR domain	GO:0005044|GO:0016020
NP_004235.4	NM_003693	SR-F1	1156	Pfam	PF00530	Scavenger receptor cysteine-rich domain	163	259	3.5e-31	T	24-12-2020	IPR001190	SRCR domain	GO:0005044|GO:0016020
NP_004235.4	NM_003693	SR-F1	1156	Pfam	PF00530	Scavenger receptor cysteine-rich domain	270	366	8.1e-30	T	24-12-2020	IPR001190	SRCR domain	GO:0005044|GO:0016020
NP_004235.4	NM_003693	SR-F1	1156	Pfam	PF00530	Scavenger receptor cysteine-rich domain	377	473	3.8e-24	T	24-12-2020	IPR001190	SRCR domain	GO:0005044|GO:0016020
NP_004235.4	NM_003693	SR-F1	1156	Pfam	PF00530	Scavenger receptor cysteine-rich domain	481	578	2.8e-26	T	24-12-2020	IPR001190	SRCR domain	GO:0005044|GO:0016020
NP_004235.4	NM_003693	SR-F1	1156	Pfam	PF00530	Scavenger receptor cysteine-rich domain	586	683	1.2e-23	T	24-12-2020	IPR001190	SRCR domain	GO:0005044|GO:0016020
NP_004235.4	NM_003693	SR-F1	1156	Pfam	PF00530	Scavenger receptor cysteine-rich domain	722	819	5.2e-33	T	24-12-2020	IPR001190	SRCR domain	GO:0005044|GO:0016020
NP_004235.4	NM_003693	SR-F1	1156	Pfam	PF00530	Scavenger receptor cysteine-rich domain	831	925	8.8e-20	T	24-12-2020	IPR001190	SRCR domain	GO:0005044|GO:0016020
NP_004235.4	NM_003693	SR-F1	1156	Pfam	PF00530	Scavenger receptor cysteine-rich domain	933	1029	7.5e-32	T	24-12-2020	IPR001190	SRCR domain	GO:0005044|GO:0016020
NP_004516.2	NM_004525	SR-L2	4655	Pfam	PF00057	Low-density lipoprotein receptor domain class A	27	62	2.3e-09	T	24-12-2020	IPR002172	Low-density lipoprotein (LDL) receptor class A repeat	GO:0005515
NP_004516.2	NM_004525	SR-L2	4655	Pfam	PF00057	Low-density lipoprotein receptor domain class A	66	103	1.4e-10	T	24-12-2020	IPR002172	Low-density lipoprotein (LDL) receptor class A repeat	GO:0005515
NP_004516.2	NM_004525	SR-L2	4655	Pfam	PF00057	Low-density lipoprotein receptor domain class A	106	142	9.4e-09	T	24-12-2020	IPR002172	Low-density lipoprotein (LDL) receptor class A repeat	GO:0005515
NP_004516.2	NM_004525	SR-L2	4655	Pfam	PF00057	Low-density lipoprotein receptor domain class A	183	217	8.3e-12	T	24-12-2020	IPR002172	Low-density lipoprotein (LDL) receptor class A repeat	GO:0005515
NP_004516.2	NM_004525	SR-L2	4655	Pfam	PF00057	Low-density lipoprotein receptor domain class A	221	256	7.5e-10	T	24-12-2020	IPR002172	Low-density lipoprotein (LDL) receptor class A repeat	GO:0005515
NP_004516.2	NM_004525	SR-L2	4655	Pfam	PF00057	Low-density lipoprotein receptor domain class A	265	300	1.6e-05	T	24-12-2020	IPR002172	Low-density lipoprotein (LDL) receptor class A repeat	GO:0005515
NP_004516.2	NM_004525	SR-L2	4655	Pfam	PF00058	Low-density lipoprotein receptor repeat class B	484	519	2.4e-06	T	24-12-2020	IPR000033	LDLR class B repeat
NP_004516.2	NM_004525	SR-L2	4655	Pfam	PF00058	Low-density lipoprotein receptor repeat class B	522	565	5e-05	T	24-12-2020	IPR000033	LDLR class B repeat
NP_004516.2	NM_004525	SR-L2	4655	Pfam	PF00058	Low-density lipoprotein receptor repeat class B	838	879	2e-07	T	24-12-2020	IPR000033	LDLR class B repeat
NP_004516.2	NM_004525	SR-L2	4655	Pfam	PF00057	Low-density lipoprotein receptor domain class A	1025	1060	1.6e-09	T	24-12-2020	IPR002172	Low-density lipoprotein (LDL) receptor class A repeat	GO:0005515
NP_004516.2	NM_004525	SR-L2	4655	Pfam	PF00057	Low-density lipoprotein receptor domain class A	1065	1101	3.8e-12	T	24-12-2020	IPR002172	Low-density lipoprotein (LDL) receptor class A repeat	GO:0005515
NP_004516.2	NM_004525	SR-L2	4655	Pfam	PF00057	Low-density lipoprotein receptor domain class A	1108	1143	3.8e-09	T	24-12-2020	IPR002172	Low-density lipoprotein (LDL) receptor class A repeat	GO:0005515
NP_004516.2	NM_004525	SR-L2	4655	Pfam	PF00057	Low-density lipoprotein receptor domain class A	1148	1183	1.6e-11	T	24-12-2020	IPR002172	Low-density lipoprotein (LDL) receptor class A repeat	GO:0005515
NP_004516.2	NM_004525	SR-L2	4655	Pfam	PF00057	Low-density lipoprotein receptor domain class A	1186	1222	1.4e-07	T	24-12-2020	IPR002172	Low-density lipoprotein (LDL) receptor class A repeat	GO:0005515
NP_004516.2	NM_004525	SR-L2	4655	Pfam	PF00057	Low-density lipoprotein receptor domain class A	1230	1266	1.1e-08	T	24-12-2020	IPR002172	Low-density lipoprotein (LDL) receptor class A repeat	GO:0005515
NP_004516.2	NM_004525	SR-L2	4655	Pfam	PF00057	Low-density lipoprotein receptor domain class A	1269	1305	2.8e-11	T	24-12-2020	IPR002172	Low-density lipoprotein (LDL) receptor class A repeat	GO:0005515
NP_004516.2	NM_004525	SR-L2	4655	Pfam	PF07645	Calcium-binding EGF domain	1390	1428	1.1e-06	T	24-12-2020	IPR001881	EGF-like calcium-binding domain	GO:0005509
NP_004516.2	NM_004525	SR-L2	4655	Pfam	PF00058	Low-density lipoprotein receptor repeat class B	1521	1561	6e-11	T	24-12-2020	IPR000033	LDLR class B repeat
NP_004516.2	NM_004525	SR-L2	4655	Pfam	PF00058	Low-density lipoprotein receptor repeat class B	1567	1607	2.2e-08	T	24-12-2020	IPR000033	LDLR class B repeat
NP_004516.2	NM_004525	SR-L2	4655	Pfam	PF00058	Low-density lipoprotein receptor repeat class B	1883	1928	4.5e-10	T	24-12-2020	IPR000033	LDLR class B repeat
NP_004516.2	NM_004525	SR-L2	4655	Pfam	PF14670	Coagulation Factor Xa inhibitory site	2022	2058	3.2e-09	T	24-12-2020
NP_004516.2	NM_004525	SR-L2	4655	Pfam	PF00058	Low-density lipoprotein receptor repeat class B	2202	2242	5.2e-05	T	24-12-2020	IPR000033	LDLR class B repeat
NP_004516.2	NM_004525	SR-L2	4655	Pfam	PF00058	Low-density lipoprotein receptor repeat class B	2519	2560	2.3e-06	T	24-12-2020	IPR000033	LDLR class B repeat
NP_004516.2	NM_004525	SR-L2	4655	Pfam	PF00058	Low-density lipoprotein receptor repeat class B	2564	2601	0.00024	T	24-12-2020	IPR000033	LDLR class B repeat
NP_004516.2	NM_004525	SR-L2	4655	Pfam	PF00057	Low-density lipoprotein receptor domain class A	2699	2733	1e-09	T	24-12-2020	IPR002172	Low-density lipoprotein (LDL) receptor class A repeat	GO:0005515
NP_004516.2	NM_004525	SR-L2	4655	Pfam	PF00057	Low-density lipoprotein receptor domain class A	2740	2775	9e-12	T	24-12-2020	IPR002172	Low-density lipoprotein (LDL) receptor class A repeat	GO:0005515
NP_004516.2	NM_004525	SR-L2	4655	Pfam	PF00057	Low-density lipoprotein receptor domain class A	2779	2817	4e-06	T	24-12-2020	IPR002172	Low-density lipoprotein (LDL) receptor class A repeat	GO:0005515
NP_004516.2	NM_004525	SR-L2	4655	Pfam	PF00057	Low-density lipoprotein receptor domain class A	2820	2855	6.8e-09	T	24-12-2020	IPR002172	Low-density lipoprotein (LDL) receptor class A repeat	GO:0005515
NP_004516.2	NM_004525	SR-L2	4655	Pfam	PF00057	Low-density lipoprotein receptor domain class A	2863	2899	2.7e-12	T	24-12-2020	IPR002172	Low-density lipoprotein (LDL) receptor class A repeat	GO:0005515
NP_004516.2	NM_004525	SR-L2	4655	Pfam	PF00057	Low-density lipoprotein receptor domain class A	2904	2943	5.2e-11	T	24-12-2020	IPR002172	Low-density lipoprotein (LDL) receptor class A repeat	GO:0005515
NP_004516.2	NM_004525	SR-L2	4655	Pfam	PF00057	Low-density lipoprotein receptor domain class A	2947	2988	9.6e-08	T	24-12-2020	IPR002172	Low-density lipoprotein (LDL) receptor class A repeat	GO:0005515
NP_004516.2	NM_004525	SR-L2	4655	Pfam	PF00057	Low-density lipoprotein receptor domain class A	2991	3027	6.7e-11	T	24-12-2020	IPR002172	Low-density lipoprotein (LDL) receptor class A repeat	GO:0005515
NP_004516.2	NM_004525	SR-L2	4655	Pfam	PF00057	Low-density lipoprotein receptor domain class A	3030	3063	1.8e-11	T	24-12-2020	IPR002172	Low-density lipoprotein (LDL) receptor class A repeat	GO:0005515
NP_004516.2	NM_004525	SR-L2	4655	Pfam	PF00057	Low-density lipoprotein receptor domain class A	3074	3109	1.2e-10	T	24-12-2020	IPR002172	Low-density lipoprotein (LDL) receptor class A repeat	GO:0005515
NP_004516.2	NM_004525	SR-L2	4655	Pfam	PF12662	Complement Clr-like EGF-like	3132	3155	2.5e-10	T	24-12-2020	IPR026823	Complement Clr-like EGF domain
NP_004516.2	NM_004525	SR-L2	4655	Pfam	PF00058	Low-density lipoprotein receptor repeat class B	3282	3330	2.8e-14	T	24-12-2020	IPR000033	LDLR class B repeat
NP_004516.2	NM_004525	SR-L2	4655	Pfam	PF00058	Low-density lipoprotein receptor repeat class B	3333	3374	3.7e-10	T	24-12-2020	IPR000033	LDLR class B repeat
NP_004516.2	NM_004525	SR-L2	4655	Pfam	PF00058	Low-density lipoprotein receptor repeat class B	3378	3416	1e-06	T	24-12-2020	IPR000033	LDLR class B repeat
NP_004516.2	NM_004525	SR-L2	4655	Pfam	PF00057	Low-density lipoprotein receptor domain class A	3512	3548	1.8e-10	T	24-12-2020	IPR002172	Low-density lipoprotein (LDL) receptor class A repeat	GO:0005515
NP_004516.2	NM_004525	SR-L2	4655	Pfam	PF00057	Low-density lipoprotein receptor domain class A	3553	3585	7.2e-06	T	24-12-2020	IPR002172	Low-density lipoprotein (LDL) receptor class A repeat	GO:0005515
NP_004516.2	NM_004525	SR-L2	4655	Pfam	PF00057	Low-density lipoprotein receptor domain class A	3593	3630	4.6e-08	T	24-12-2020	IPR002172	Low-density lipoprotein (LDL) receptor class A repeat	GO:0005515
NP_004516.2	NM_004525	SR-L2	4655	Pfam	PF00057	Low-density lipoprotein receptor domain class A	3633	3671	6.3e-12	T	24-12-2020	IPR002172	Low-density lipoprotein (LDL) receptor class A repeat	GO:0005515
NP_004516.2	NM_004525	SR-L2	4655	Pfam	PF00057	Low-density lipoprotein receptor domain class A	3678	3714	2.7e-07	T	24-12-2020	IPR002172	Low-density lipoprotein (LDL) receptor class A repeat	GO:0005515
NP_004516.2	NM_004525	SR-L2	4655	Pfam	PF00057	Low-density lipoprotein receptor domain class A	3718	3754	2.6e-11	T	24-12-2020	IPR002172	Low-density lipoprotein (LDL) receptor class A repeat	GO:0005515
NP_004516.2	NM_004525	SR-L2	4655	Pfam	PF00057	Low-density lipoprotein receptor domain class A	3758	3793	2.7e-09	T	24-12-2020	IPR002172	Low-density lipoprotein (LDL) receptor class A repeat	GO:0005515
NP_004516.2	NM_004525	SR-L2	4655	Pfam	PF00057	Low-density lipoprotein receptor domain class A	3796	3832	5.4e-11	T	24-12-2020	IPR002172	Low-density lipoprotein (LDL) receptor class A repeat	GO:0005515
NP_004516.2	NM_004525	SR-L2	4655	Pfam	PF00057	Low-density lipoprotein receptor domain class A	3842	3874	1.9e-10	T	24-12-2020	IPR002172	Low-density lipoprotein (LDL) receptor class A repeat	GO:0005515
NP_004516.2	NM_004525	SR-L2	4655	Pfam	PF00057	Low-density lipoprotein receptor domain class A	3883	3920	6.5e-07	T	24-12-2020	IPR002172	Low-density lipoprotein (LDL) receptor class A repeat	GO:0005515
NP_004516.2	NM_004525	SR-L2	4655	Pfam	PF00057	Low-density lipoprotein receptor domain class A	3927	3962	5.8e-09	T	24-12-2020	IPR002172	Low-density lipoprotein (LDL) receptor class A repeat	GO:0005515
NP_004516.2	NM_004525	SR-L2	4655	Pfam	PF07645	Calcium-binding EGF domain	4007	4047	2.3e-07	T	24-12-2020	IPR001881	EGF-like calcium-binding domain	GO:0005509
NP_004516.2	NM_004525	SR-L2	4655	Pfam	PF00058	Low-density lipoprotein receptor repeat class B	4154	4192	2.5e-08	T	24-12-2020	IPR000033	LDLR class B repeat
NP_004516.2	NM_004525	SR-L2	4655	Pfam	PF00058	Low-density lipoprotein receptor repeat class B	4197	4238	1.9e-09	T	24-12-2020	IPR000033	LDLR class B repeat
NP_005496.4	NM_005505	SR-B1	509	Pfam	PF01130	CD36 family	16	462	2.9e-154	T	24-12-2020	IPR002159	CD36 family	GO:0016020
NP_006761.1	NM_006770	SR-A6	520	Pfam	PF01391	Collagen triple helix repeat (20 copies)	148	205	9.7e-08	T	24-12-2020	IPR008160	Collagen triple helix repeat
NP_006761.1	NM_006770	SR-A6	520	Pfam	PF01391	Collagen triple helix repeat (20 copies)	361	419	1.3e-09	T	24-12-2020	IPR008160	Collagen triple helix repeat
NP_006761.1	NM_006770	SR-A6	520	Pfam	PF00530	Scavenger receptor cysteine-rich domain	429	519	5e-27	T	24-12-2020	IPR001190	SRCR domain	GO:0005044|GO:0016020
NP_031451.2	NM_007425	SR-J1	402	Pfam	PF00047	Immunoglobulin domain	24	108	1.9e-05	T	24-12-2020	IPR013151	Immunoglobulin
NP_031451.2	NM_007425	SR-J1	402	Pfam	PF08205	CD80-like C2-set immunoglobulin domain	123	216	2.3e-23	T	24-12-2020	IPR013162	CD80-like, immunoglobulin C2-set
NP_031451.2	NM_007425	SR-J1	402	Pfam	PF13895	Immunoglobulin domain	245	317	7.7e-13	T	24-12-2020	IPR007110	Immunoglobulin-like domain
NP_032538.2	NM_008512	SR-L1	4545	Pfam	PF00057	Low-density lipoprotein receptor domain class A	26	63	1.1e-10	T	24-12-2020	IPR002172	Low-density lipoprotein (LDL) receptor class A repeat	GO:0005515
NP_032538.2	NM_008512	SR-L1	4545	Pfam	PF00057	Low-density lipoprotein receptor domain class A	72	109	3.1e-10	T	24-12-2020	IPR002172	Low-density lipoprotein (LDL) receptor class A repeat	GO:0005515
NP_032538.2	NM_008512	SR-L1	4545	Pfam	PF14670	Coagulation Factor Xa inhibitory site	159	189	3.3e-08	T	24-12-2020
NP_032538.2	NM_008512	SR-L1	4545	Pfam	PF00058	Low-density lipoprotein receptor repeat class B	616	658	0.00016	T	24-12-2020	IPR000033	LDLR class B repeat
NP_032538.2	NM_008512	SR-L1	4545	Pfam	PF00058	Low-density lipoprotein receptor repeat class B	663	709	2.6e-05	T	24-12-2020	IPR000033	LDLR class B repeat
NP_032538.2	NM_008512	SR-L1	4545	Pfam	PF14670	Coagulation Factor Xa inhibitory site	808	843	3.5e-10	T	24-12-2020
NP_032538.2	NM_008512	SR-L1	4545	Pfam	PF00057	Low-density lipoprotein receptor domain class A	854	887	7.5e-12	T	24-12-2020	IPR002172	Low-density lipoprotein (LDL) receptor class A repeat	GO:0005515
NP_032538.2	NM_008512	SR-L1	4545	Pfam	PF00057	Low-density lipoprotein receptor domain class A	895	932	1.1e-09	T	24-12-2020	IPR002172	Low-density lipoprotein (LDL) receptor class A repeat	GO:0005515
NP_032538.2	NM_008512	SR-L1	4545	Pfam	PF00057	Low-density lipoprotein receptor domain class A	935	972	1.5e-11	T	24-12-2020	IPR002172	Low-density lipoprotein (LDL) receptor class A repeat	GO:0005515
NP_032538.2	NM_008512	SR-L1	4545	Pfam	PF00057	Low-density lipoprotein receptor domain class A	977	1012	1.1e-10	T	24-12-2020	IPR002172	Low-density lipoprotein (LDL) receptor class A repeat	GO:0005515
NP_032538.2	NM_008512	SR-L1	4545	Pfam	PF00057	Low-density lipoprotein receptor domain class A	1015	1052	5e-12	T	24-12-2020	IPR002172	Low-density lipoprotein (LDL) receptor class A repeat	GO:0005515
NP_032538.2	NM_008512	SR-L1	4545	Pfam	PF00057	Low-density lipoprotein receptor domain class A	1063	1098	3.1e-10	T	24-12-2020	IPR002172	Low-density lipoprotein (LDL) receptor class A repeat	GO:0005515
NP_032538.2	NM_008512	SR-L1	4545	Pfam	PF00057	Low-density lipoprotein receptor domain class A	1105	1141	7e-09	T	24-12-2020	IPR002172	Low-density lipoprotein (LDL) receptor class A repeat	GO:0005515
NP_032538.2	NM_008512	SR-L1	4545	Pfam	PF00057	Low-density lipoprotein receptor domain class A	1145	1183	2.6e-05	T	24-12-2020	IPR002172	Low-density lipoprotein (LDL) receptor class A repeat	GO:0005515
NP_032538.2	NM_008512	SR-L1	4545	Pfam	PF14670	Coagulation Factor Xa inhibitory site	1186	1222	1.7e-09	T	24-12-2020
NP_032538.2	NM_008512	SR-L1	4545	Pfam	PF00058	Low-density lipoprotein receptor repeat class B	1357	1397	1e-09	T	24-12-2020	IPR000033	LDLR class B repeat
NP_032538.2	NM_008512	SR-L1	4545	Pfam	PF00058	Low-density lipoprotein receptor repeat class B	1402	1444	5.5e-06	T	24-12-2020	IPR000033	LDLR class B repeat
NP_032538.2	NM_008512	SR-L1	4545	Pfam	PF00058	Low-density lipoprotein receptor repeat class B	1628	1668	1.7e-06	T	24-12-2020	IPR000033	LDLR class B repeat
NP_032538.2	NM_008512	SR-L1	4545	Pfam	PF00058	Low-density lipoprotein receptor repeat class B	1978	2018	2.9e-09	T	24-12-2020	IPR000033	LDLR class B repeat
NP_032538.2	NM_008512	SR-L1	4545	Pfam	PF00058	Low-density lipoprotein receptor repeat class B	2021	2062	7.7e-08	T	24-12-2020	IPR000033	LDLR class B repeat
NP_032538.2	NM_008512	SR-L1	4545	Pfam	PF00058	Low-density lipoprotein receptor repeat class B	2345	2387	6.7e-10	T	24-12-2020	IPR000033	LDLR class B repeat
NP_032538.2	NM_008512	SR-L1	4545	Pfam	PF00058	Low-density lipoprotein receptor repeat class B	2390	2429	1.8e-05	T	24-12-2020	IPR000033	LDLR class B repeat
NP_032538.2	NM_008512	SR-L1	4545	Pfam	PF00057	Low-density lipoprotein receptor domain class A	2524	2558	1.5e-07	T	24-12-2020	IPR002172	Low-density lipoprotein (LDL) receptor class A repeat	GO:0005515
NP_032538.2	NM_008512	SR-L1	4545	Pfam	PF00057	Low-density lipoprotein receptor domain class A	2566	2601	2.4e-07	T	24-12-2020	IPR002172	Low-density lipoprotein (LDL) receptor class A repeat	GO:0005515
NP_032538.2	NM_008512	SR-L1	4545	Pfam	PF00057	Low-density lipoprotein receptor domain class A	2605	2640	1.1e-08	T	24-12-2020	IPR002172	Low-density lipoprotein (LDL) receptor class A repeat	GO:0005515
NP_032538.2	NM_008512	SR-L1	4545	Pfam	PF00057	Low-density lipoprotein receptor domain class A	2661	2689	2.6e-06	T	24-12-2020	IPR002172	Low-density lipoprotein (LDL) receptor class A repeat	GO:0005515
NP_032538.2	NM_008512	SR-L1	4545	Pfam	PF00057	Low-density lipoprotein receptor domain class A	2696	2731	1.3e-10	T	24-12-2020	IPR002172	Low-density lipoprotein (LDL) receptor class A repeat	GO:0005515
NP_032538.2	NM_008512	SR-L1	4545	Pfam	PF00057	Low-density lipoprotein receptor domain class A	2735	2770	1.2e-10	T	24-12-2020	IPR002172	Low-density lipoprotein (LDL) receptor class A repeat	GO:0005515
NP_032538.2	NM_008512	SR-L1	4545	Pfam	PF00057	Low-density lipoprotein receptor domain class A	2773	2813	8.4e-10	T	24-12-2020	IPR002172	Low-density lipoprotein (LDL) receptor class A repeat	GO:0005515
NP_032538.2	NM_008512	SR-L1	4545	Pfam	PF00057	Low-density lipoprotein receptor domain class A	2817	2854	1.2e-09	T	24-12-2020	IPR002172	Low-density lipoprotein (LDL) receptor class A repeat	GO:0005515
NP_032538.2	NM_008512	SR-L1	4545	Pfam	PF00057	Low-density lipoprotein receptor domain class A	2858	2892	1.6e-10	T	24-12-2020	IPR002172	Low-density lipoprotein (LDL) receptor class A repeat	GO:0005515
NP_032538.2	NM_008512	SR-L1	4545	Pfam	PF00057	Low-density lipoprotein receptor domain class A	2904	2940	4.1e-09	T	24-12-2020	IPR002172	Low-density lipoprotein (LDL) receptor class A repeat	GO:0005515
NP_032538.2	NM_008512	SR-L1	4545	Pfam	PF12662	Complement Clr-like EGF-like	2963	2986	1.2e-07	T	24-12-2020	IPR026823	Complement Clr-like EGF domain
NP_032538.2	NM_008512	SR-L1	4545	Pfam	PF16472	Domain of unknown function (DUF5050)	3032	3252	4.6e-10	T	24-12-2020	IPR032485	Domain of unknown function DUF5050
NP_032538.2	NM_008512	SR-L1	4545	Pfam	PF14670	Coagulation Factor Xa inhibitory site	3295	3331	1.2e-09	T	24-12-2020
NP_032538.2	NM_008512	SR-L1	4545	Pfam	PF00057	Low-density lipoprotein receptor domain class A	3334	3370	7.4e-08	T	24-12-2020	IPR002172	Low-density lipoprotein (LDL) receptor class A repeat	GO:0005515
NP_032538.2	NM_008512	SR-L1	4545	Pfam	PF00057	Low-density lipoprotein receptor domain class A	3374	3409	2.2e-09	T	24-12-2020	IPR002172	Low-density lipoprotein (LDL) receptor class A repeat	GO:0005515
NP_032538.2	NM_008512	SR-L1	4545	Pfam	PF00057	Low-density lipoprotein receptor domain class A	3414	3449	3.4e-08	T	24-12-2020	IPR002172	Low-density lipoprotein (LDL) receptor class A repeat	GO:0005515
NP_032538.2	NM_008512	SR-L1	4545	Pfam	PF00057	Low-density lipoprotein receptor domain class A	3453	3490	1.7e-12	T	24-12-2020	IPR002172	Low-density lipoprotein (LDL) receptor class A repeat	GO:0005515
NP_032538.2	NM_008512	SR-L1	4545	Pfam	PF00057	Low-density lipoprotein receptor domain class A	3494	3532	7.3e-11	T	24-12-2020	IPR002172	Low-density lipoprotein (LDL) receptor class A repeat	GO:0005515
NP_032538.2	NM_008512	SR-L1	4545	Pfam	PF00057	Low-density lipoprotein receptor domain class A	3535	3571	3.3e-11	T	24-12-2020	IPR002172	Low-density lipoprotein (LDL) receptor class A repeat	GO:0005515
NP_032538.2	NM_008512	SR-L1	4545	Pfam	PF00057	Low-density lipoprotein receptor domain class A	3575	3610	1.8e-12	T	24-12-2020	IPR002172	Low-density lipoprotein (LDL) receptor class A repeat	GO:0005515
NP_032538.2	NM_008512	SR-L1	4545	Pfam	PF00057	Low-density lipoprotein receptor domain class A	3613	3648	6e-12	T	24-12-2020	IPR002172	Low-density lipoprotein (LDL) receptor class A repeat	GO:0005515
NP_032538.2	NM_008512	SR-L1	4545	Pfam	PF00057	Low-density lipoprotein receptor domain class A	3653	3691	6.6e-09	T	24-12-2020	IPR002172	Low-density lipoprotein (LDL) receptor class A repeat	GO:0005515
NP_032538.2	NM_008512	SR-L1	4545	Pfam	PF00057	Low-density lipoprotein receptor domain class A	3741	3777	8.1e-07	T	24-12-2020	IPR002172	Low-density lipoprotein (LDL) receptor class A repeat	GO:0005515
NP_032538.2	NM_008512	SR-L1	4545	Pfam	PF07645	Calcium-binding EGF domain	3825	3861	0.006	T	24-12-2020	IPR001881	EGF-like calcium-binding domain	GO:0005509
NP_032538.2	NM_008512	SR-L1	4545	Pfam	PF00058	Low-density lipoprotein receptor repeat class B	3971	4011	1.7e-09	T	24-12-2020	IPR000033	LDLR class B repeat
NP_032538.2	NM_008512	SR-L1	4545	Pfam	PF00058	Low-density lipoprotein receptor repeat class B	4014	4055	5e-14	T	24-12-2020	IPR000033	LDLR class B repeat
NP_032538.2	NM_008512	SR-L1	4545	Pfam	PF00058	Low-density lipoprotein receptor repeat class B	4059	4096	0.00032	T	24-12-2020	IPR000033	LDLR class B repeat
NP_032538.2	NM_008512	SR-L1	4545	Pfam	PF00008	EGF-like domain	4241	4266	0.00013	T	24-12-2020	IPR000742	EGF-like domain
NP_032651.2	NM_008512	SR-L1	1456	Pfam	PF00652	Ricin-type beta-trefoil lectin domain	26	106	4.4e-09	T	24-12-2020	IPR000772	Ricin B, lectin domain
NP_032651.2	NM_008512	SR-L1	1456	Pfam	PF00040	Fibronectin type II domain	168	209	4.7e-15	T	24-12-2020	IPR000562	Fibronectin type II domain
NP_032651.2	NM_008512	SR-L1	1456	Pfam	PF00059	Lectin C-type domain	237	342	4.7e-18	T	24-12-2020	IPR001304	C-type lectin-like
NP_032651.2	NM_008512	SR-L1	1456	Pfam	PF00059	Lectin C-type domain	385	487	1.1e-23	T	24-12-2020	IPR001304	C-type lectin-like
NP_032651.2	NM_008512	SR-L1	1456	Pfam	PF00059	Lectin C-type domain	523	626	2.3e-18	T	24-12-2020	IPR001304	C-type lectin-like
NP_032651.2	NM_008512	SR-L1	1456	Pfam	PF00059	Lectin C-type domain	669	778	5.6e-21	T	24-12-2020	IPR001304	C-type lectin-like
NP_032651.2	NM_008512	SR-L1	1456	Pfam	PF00059	Lectin C-type domain	817	924	1.1e-18	T	24-12-2020	IPR001304	C-type lectin-like
NP_032651.2	NM_008512	SR-L1	1456	Pfam	PF00059	Lectin C-type domain	965	1080	1.2e-22	T	24-12-2020	IPR001304	C-type lectin-like
NP_032651.2	NM_008512	SR-L1	1456	Pfam	PF00059	Lectin C-type domain	1113	1213	4.4e-14	T	24-12-2020	IPR001304	C-type lectin-like
NP_032651.2	NM_008512	SR-L1	1456	Pfam	PF00059	Lectin C-type domain	1253	1355	6.5e-22	T	24-12-2020	IPR001304	C-type lectin-like
NP_033983.1	NM_009853	SR-D1	335	Pfam	PF01299	Lysosome-associated membrane glycoprotein (Lamp)	127	283	3.1e-37	T	24-12-2020	IPR002000	Lysosome-associated membrane glycoprotein	GO:0016020
NP_034896.1	NM_010766	SR-A6	518	Pfam	PF01391	Collagen triple helix repeat (20 copies)	150	207	9.8e-10	T	24-12-2020	IPR008160	Collagen triple helix repeat
NP_034896.1	NM_010766	SR-A6	518	Pfam	PF01391	Collagen triple helix repeat (20 copies)	192	250	1.1e-07	T	24-12-2020	IPR008160	Collagen triple helix repeat
NP_034896.1	NM_010766	SR-A6	518	Pfam	PF00530	Scavenger receptor cysteine-rich domain	430	518	1.2e-27	T	24-12-2020	IPR001190	SRCR domain	GO:0005044|GO:0016020
NP_038853.2	NM_013825	Ly75	1723	Pfam	PF00040	Fibronectin type II domain	169	209	2.3e-13	T	24-12-2020	IPR000562	Fibronectin type II domain
NP_038853.2	NM_013825	Ly75	1723	Pfam	PF00059	Lectin C-type domain	238	342	5.1e-15	T	24-12-2020	IPR001304	C-type lectin-like
NP_038853.2	NM_013825	Ly75	1723	Pfam	PF00059	Lectin C-type domain	379	487	3.3e-15	T	24-12-2020	IPR001304	C-type lectin-like
NP_038853.2	NM_013825	Ly75	1723	Pfam	PF00059	Lectin C-type domain	531	625	4.5e-10	T	24-12-2020	IPR001304	C-type lectin-like
NP_038853.2	NM_013825	Ly75	1723	Pfam	PF00059	Lectin C-type domain	668	791	1.5e-12	T	24-12-2020	IPR001304	C-type lectin-like
NP_038853.2	NM_013825	Ly75	1723	Pfam	PF00059	Lectin C-type domain	831	933	3.7e-05	T	24-12-2020	IPR001304	C-type lectin-like
NP_038853.2	NM_013825	Ly75	1723	Pfam	PF00059	Lectin C-type domain	972	1092	6.1e-12	T	24-12-2020	IPR001304	C-type lectin-like
NP_038853.2	NM_013825	Ly75	1723	Pfam	PF00059	Lectin C-type domain	1122	1222	6e-19	T	24-12-2020	IPR001304	C-type lectin-like
NP_038853.2	NM_013825	Ly75	1723	Pfam	PF00059	Lectin C-type domain	1413	1514	1.7e-14	T	24-12-2020	IPR001304	C-type lectin-like
NP_038853.2	NM_013825	Ly75	1723	Pfam	PF00059	Lectin C-type domain	1555	1661	2.3e-13	T	24-12-2020	IPR001304	C-type lectin-like
NP_055951.2	NM_015136	SR-H1	2570	Pfam	PF02469	Fasciclin domain	384	490	1.5e-05	T	24-12-2020	IPR000782	FAS1 domain
NP_055951.2	NM_015136	SR-H1	2570	Pfam	PF02469	Fasciclin domain	518	643	1.9e-17	T	24-12-2020	IPR000782	FAS1 domain
NP_055951.2	NM_015136	SR-H1	2570	Pfam	PF12947	EGF domain	951	987	1.7e-07	T	24-12-2020	IPR024731	EGF domain
NP_055951.2	NM_015136	SR-H1	2570	Pfam	PF02469	Fasciclin domain	1000	1120	3.6e-16	T	24-12-2020	IPR000782	FAS1 domain
NP_055951.2	NM_015136	SR-H1	2570	Pfam	PF02469	Fasciclin domain	1140	1230	3.1e-05	T	24-12-2020	IPR000782	FAS1 domain
NP_055951.2	NM_015136	SR-H1	2570	Pfam	PF12947	EGF domain	1459	1495	4.2e-08	T	24-12-2020	IPR024731	EGF domain
NP_055951.2	NM_015136	SR-H1	2570	Pfam	PF12947	EGF domain	1501	1535	9.4e-08	T	24-12-2020	IPR024731	EGF domain
NP_055951.2	NM_015136	SR-H1	2570	Pfam	PF02469	Fasciclin domain	1606	1710	1.5e-17	T	24-12-2020	IPR000782	FAS1 domain
NP_055951.2	NM_015136	SR-H1	2570	Pfam	PF02469	Fasciclin domain	1737	1866	1.3e-18	T	24-12-2020	IPR000782	FAS1 domain
NP_055951.2	NM_015136	SR-H1	2570	Pfam	PF12947	EGF domain	2095	2130	2.4e-08	T	24-12-2020	IPR024731	EGF domain
NP_055951.2	NM_015136	SR-H1	2570	Pfam	PF00193	Extracellular link domain	2209	2300	4.4e-27	T	24-12-2020	IPR000538	Link domain	GO:0005540|GO:0007155
NP_056532.4	NM_015717	CD207/Langerin	328	Pfam	PF00059	Lectin C-type domain	213	321	3e-25	T	24-12-2020	IPR001304	C-type lectin-like
NP_057324.2	NM_015717	CD207/Langerin	606	Pfam	PF01391	Collagen triple helix repeat (20 copies)	456	512	3.6e-08	T	24-12-2020	IPR008160	Collagen triple helix repeat
NP_057324.2	NM_015717	CD207/Langerin	606	Pfam	PF01391	Collagen triple helix repeat (20 copies)	499	557	7.7e-07	T	24-12-2020	IPR008160	Collagen triple helix repeat
NP_057324.2	NM_015717	CD207/Langerin	606	Pfam	PF01391	Collagen triple helix repeat (20 copies)	544	602	2.8e-09	T	24-12-2020	IPR008160	Collagen triple helix repeat
NP_058021.1	NM_016741	SR-B1	509	Pfam	PF01130	CD36 family	17	462	1e-151	T	24-12-2020	IPR002159	CD36 family	GO:0016020
NP_060034.9	NM_017564	SR-H2	2551	Pfam	PF12947	EGF domain	245	275	4e-07	T	24-12-2020	IPR024731	EGF domain
NP_060034.9	NM_017564	SR-H2	2551	Pfam	PF02469	Fasciclin domain	383	505	1.3e-13	T	24-12-2020	IPR000782	FAS1 domain
NP_060034.9	NM_017564	SR-H2	2551	Pfam	PF02469	Fasciclin domain	527	654	3.6e-18	T	24-12-2020	IPR000782	FAS1 domain
NP_060034.9	NM_017564	SR-H2	2551	Pfam	PF12947	EGF domain	957	993	9.2e-08	T	24-12-2020	IPR024731	EGF domain
NP_060034.9	NM_017564	SR-H2	2551	Pfam	PF02469	Fasciclin domain	1008	1129	1.6e-22	T	24-12-2020	IPR000782	FAS1 domain
NP_060034.9	NM_017564	SR-H2	2551	Pfam	PF02469	Fasciclin domain	1149	1265	8.4e-15	T	24-12-2020	IPR000782	FAS1 domain
NP_060034.9	NM_017564	SR-H2	2551	Pfam	PF12947	EGF domain	1475	1511	1.4e-08	T	24-12-2020	IPR024731	EGF domain
NP_060034.9	NM_017564	SR-H2	2551	Pfam	PF12947	EGF domain	1517	1553	2.1e-07	T	24-12-2020	IPR024731	EGF domain
NP_060034.9	NM_017564	SR-H2	2551	Pfam	PF12947	EGF domain	1559	1595	2.5e-08	T	24-12-2020	IPR024731	EGF domain
NP_060034.9	NM_017564	SR-H2	2551	Pfam	PF02469	Fasciclin domain	1618	1726	1.8e-18	T	24-12-2020	IPR000782	FAS1 domain
NP_060034.9	NM_017564	SR-H2	2551	Pfam	PF02469	Fasciclin domain	1754	1882	1.6e-20	T	24-12-2020	IPR000782	FAS1 domain
NP_060034.9	NM_017564	SR-H2	2551	Pfam	PF12947	EGF domain	2086	2121	4.9e-07	T	24-12-2020	IPR024731	EGF domain
NP_060034.9	NM_017564	SR-H2	2551	Pfam	PF12947	EGF domain	2132	2164	3.2e-07	T	24-12-2020	IPR024731	EGF domain
NP_060034.9	NM_017564	SR-H2	2551	Pfam	PF00193	Extracellular link domain	2199	2290	8e-28	T	24-12-2020	IPR000538	Link domain	GO:0005540|GO:0007155
NP_060034.9	NM_017564	SR-H2	2551	Pfam	PF02469	Fasciclin domain	2355	2446	7e-05	T	24-12-2020	IPR000782	FAS1 domain
NP_064392.2	NM_020008	SR-E2	244	Pfam	PF00059	Lectin C-type domain	138	242	9e-18	T	24-12-2020	IPR001304	C-type lectin-like
NP_066978.1	NM_021155	CLEC4L	404	Pfam	PF00059	Lectin C-type domain	274	379	4.3e-22	T	24-12-2020	IPR001304	C-type lectin-like
NP_083179.2	NM_028903	SR-A5	491	Pfam	PF01391	Collagen triple helix repeat (20 copies)	305	356	2e-08	T	24-12-2020	IPR008160	Collagen triple helix repeat
NP_083179.2	NM_028903	SR-A5	491	Pfam	PF01391	Collagen triple helix repeat (20 copies)	327	379	1.2e-08	T	24-12-2020	IPR008160	Collagen triple helix repeat
NP_083179.2	NM_028903	SR-A5	491	Pfam	PF00530	Scavenger receptor cysteine-rich domain	392	489	1.4e-31	T	24-12-2020	IPR001190	SRCR domain	GO:0005044|GO:0016020
NP_112472.2	NM_031195	SR-A1	354	Pfam	PF03523	Macrophage scavenger receptor	125	173	2.7e-25	T	24-12-2020	IPR003543	Macrophage scavenger receptor	GO:0005044|GO:0006898|GO:0016020	Reactome: R-HSA-3000480
NP_112472.2	NM_031195	SR-A1	354	Pfam	PF01391	Collagen triple helix repeat (20 copies)	276	329	9.2e-09	T	24-12-2020	IPR008160	Collagen triple helix repeat
NP_112472.2	NM_031195	SR-A1	354	Pfam	PF01391	Collagen triple helix repeat (20 copies)	292	349	3.7e-08	T	24-12-2020	IPR008160	Collagen triple helix repeat
NP_115822.1	NM_032446	SR-F2	1140	Pfam	PF00053	Laminin EGF domain	152	195	0.063	T	24-12-2020	IPR002049	Laminin EGF domain
NP_115822.1	NM_032446	SR-F2	1140	Pfam	PF12661	Human growth factor-like EGF	197	216	6.6e-05	T	24-12-2020	IPR013032	EGF-like, conserved site
NP_115822.1	NM_032446	SR-F2	1140	Pfam	PF12661	Human growth factor-like EGF	240	259	0.0028	T	24-12-2020	IPR013032	EGF-like, conserved site
NP_115822.1	NM_032446	SR-F2	1140	Pfam	PF00053	Laminin EGF domain	281	319	0.0028	T	24-12-2020	IPR002049	Laminin EGF domain
NP_115822.1	NM_032446	SR-F2	1140	Pfam	PF00053	Laminin EGF domain	368	411	0.0043	T	24-12-2020	IPR002049	Laminin EGF domain
NP_115822.1	NM_032446	SR-F2	1140	Pfam	PF12661	Human growth factor-like EGF	415	434	0.0027	T	24-12-2020	IPR013032	EGF-like, conserved site
NP_115822.1	NM_032446	SR-F2	1140	Pfam	PF12661	Human growth factor-like EGF	501	520	0.016	T	24-12-2020	IPR013032	EGF-like, conserved site
NP_115822.1	NM_032446	SR-F2	1140	Pfam	PF12661	Human growth factor-like EGF	587	606	0.0064	T	24-12-2020	IPR013032	EGF-like, conserved site
NP_115822.1	NM_032446	SR-F2	1140	Pfam	PF12661	Human growth factor-like EGF	718	737	0.042	T	24-12-2020	IPR013032	EGF-like, conserved site
NP_115822.1	NM_032446	SR-F2	1140	Pfam	PF00053	Laminin EGF domain	759	796	0.00079	T	24-12-2020	IPR002049	Laminin EGF domain
NP_115822.1	NM_032446	SR-F2	1140	Pfam	PF00053	Laminin EGF domain	802	830	0.015	T	24-12-2020	IPR002049	Laminin EGF domain
NP_444324.2	NM_053094	SR-I1	1121	Pfam	PF00530	Scavenger receptor cysteine-rich domain	54	150	1.7e-29	T	24-12-2020	IPR001190	SRCR domain	GO:0005044|GO:0016020
NP_444324.2	NM_053094	SR-I1	1121	Pfam	PF00530	Scavenger receptor cysteine-rich domain	165	257	5.5e-31	T	24-12-2020	IPR001190	SRCR domain	GO:0005044|GO:0016020
NP_444324.2	NM_053094	SR-I1	1121	Pfam	PF00530	Scavenger receptor cysteine-rich domain	269	365	1.9e-32	T	24-12-2020	IPR001190	SRCR domain	GO:0005044|GO:0016020
NP_444324.2	NM_053094	SR-I1	1121	Pfam	PF00530	Scavenger receptor cysteine-rich domain	375	472	1.5e-21	T	24-12-2020	IPR001190	SRCR domain	GO:0005044|GO:0016020
NP_444324.2	NM_053094	SR-I1	1121	Pfam	PF00530	Scavenger receptor cysteine-rich domain	480	577	4.4e-25	T	24-12-2020	IPR001190	SRCR domain	GO:0005044|GO:0016020
NP_444324.2	NM_053094	SR-I1	1121	Pfam	PF00530	Scavenger receptor cysteine-rich domain	586	682	3.2e-23	T	24-12-2020	IPR001190	SRCR domain	GO:0005044|GO:0016020
NP_444324.2	NM_053094	SR-I1	1121	Pfam	PF00530	Scavenger receptor cysteine-rich domain	723	819	1.7e-31	T	24-12-2020	IPR001190	SRCR domain	GO:0005044|GO:0016020
NP_444324.2	NM_053094	SR-I1	1121	Pfam	PF00530	Scavenger receptor cysteine-rich domain	832	926	2.3e-19	T	24-12-2020	IPR001190	SRCR domain	GO:0005044|GO:0016020
NP_444324.2	NM_053094	SR-I1	1121	Pfam	PF00530	Scavenger receptor cysteine-rich domain	934	1029	2.4e-32	T	24-12-2020	IPR001190	SRCR domain	GO:0005044|GO:0016020
NP_542782.1	NM_080744	SRCRB4D	575	Pfam	PF00530	Scavenger receptor cysteine-rich domain	61	157	1.4e-29	T	24-12-2020	IPR001190	SRCR domain	GO:0005044|GO:0016020
NP_542782.1	NM_080744	SRCRB4D	575	Pfam	PF00530	Scavenger receptor cysteine-rich domain	192	288	3.9e-27	T	24-12-2020	IPR001190	SRCR domain	GO:0005044|GO:0016020
NP_542782.1	NM_080744	SRCRB4D	575	Pfam	PF00530	Scavenger receptor cysteine-rich domain	348	443	1.2e-25	T	24-12-2020	IPR001190	SRCR domain	GO:0005044|GO:0016020
NP_542782.1	NM_080744	SRCRB4D	575	Pfam	PF00530	Scavenger receptor cysteine-rich domain	476	573	4.3e-30	T	24-12-2020	IPR001190	SRCR domain	GO:0005044|GO:0016020
NP_569057.2	NM_130386	SR-A4	742	Pfam	PF01391	Collagen triple helix repeat (20 copies)	443	497	3.6e-08	T	24-12-2020	IPR008160	Collagen triple helix repeat
NP_569057.2	NM_130386	SR-A4	742	Pfam	PF01391	Collagen triple helix repeat (20 copies)	530	588	1.4e-09	T	24-12-2020	IPR008160	Collagen triple helix repeat
NP_569057.2	NM_130386	SR-A4	742	Pfam	PF00059	Lectin C-type domain	625	732	1e-21	T	24-12-2020	IPR001304	C-type lectin-like
NP_569716.2	NM_130449	SR-A4	742	Pfam	PF01391	Collagen triple helix repeat (20 copies)	442	498	6.2e-09	T	24-12-2020	IPR008160	Collagen triple helix repeat
NP_569716.2	NM_130449	SR-A4	742	Pfam	PF01391	Collagen triple helix repeat (20 copies)	488	545	4.3e-08	T	24-12-2020	IPR008160	Collagen triple helix repeat
NP_569716.2	NM_130449	SR-A4	742	Pfam	PF01391	Collagen triple helix repeat (20 copies)	530	588	1.7e-09	T	24-12-2020	IPR008160	Collagen triple helix repeat
NP_569716.2	NM_130449	SR-A4	742	Pfam	PF00059	Lectin C-type domain	625	732	1.4e-22	T	24-12-2020	IPR001304	C-type lectin-like
NP_573501.1	NM_133238	DC-SIGN, CLEC4L	238	Pfam	PF00059	Lectin C-type domain	126	230	9.3e-23	T	24-12-2020	IPR001304	C-type lectin-like
NP_619589.2	NM_138648	SR-E1	363	Pfam	PF00059	Lectin C-type domain	254	356	2.3e-14	T	24-12-2020	IPR001304	C-type lectin-like
NP_619613.2	NM_138672	SR-H1	2571	Pfam	PF02469	Fasciclin domain	520	644	1.7e-17	T	24-12-2020	IPR000782	FAS1 domain
NP_619613.2	NM_138672	SR-H1	2571	Pfam	PF12947	EGF domain	913	946	4.3e-07	T	24-12-2020	IPR024731	EGF domain
NP_619613.2	NM_138672	SR-H1	2571	Pfam	PF12947	EGF domain	952	988	5.5e-07	T	24-12-2020	IPR024731	EGF domain
NP_619613.2	NM_138672	SR-H1	2571	Pfam	PF02469	Fasciclin domain	1001	1121	1.9e-14	T	24-12-2020	IPR000782	FAS1 domain
NP_619613.2	NM_138672	SR-H1	2571	Pfam	PF12947	EGF domain	1460	1496	1.4e-07	T	24-12-2020	IPR024731	EGF domain
NP_619613.2	NM_138672	SR-H1	2571	Pfam	PF12947	EGF domain	1502	1536	1.1e-08	T	24-12-2020	IPR024731	EGF domain
NP_619613.2	NM_138672	SR-H1	2571	Pfam	PF02469	Fasciclin domain	1607	1711	1.4e-16	T	24-12-2020	IPR000782	FAS1 domain
NP_619613.2	NM_138672	SR-H1	2571	Pfam	PF02469	Fasciclin domain	1738	1867	4e-19	T	24-12-2020	IPR000782	FAS1 domain
NP_619613.2	NM_138672	SR-H1	2571	Pfam	PF12947	EGF domain	2095	2130	8.3e-08	T	24-12-2020	IPR024731	EGF domain
NP_619613.2	NM_138672	SR-H1	2571	Pfam	PF00193	Extracellular link domain	2209	2300	1.8e-27	T	24-12-2020	IPR000538	Link domain	GO:0005540|GO:0007155
NP_619614.1	NM_138673	SR-H2	2559	Pfam	PF02469	Fasciclin domain	391	512	2.7e-14	T	24-12-2020	IPR000782	FAS1 domain
NP_619614.1	NM_138673	SR-H2	2559	Pfam	PF02469	Fasciclin domain	535	661	7.3e-18	T	24-12-2020	IPR000782	FAS1 domain
NP_619614.1	NM_138673	SR-H2	2559	Pfam	PF12947	EGF domain	965	1001	6.1e-07	T	24-12-2020	IPR024731	EGF domain
NP_619614.1	NM_138673	SR-H2	2559	Pfam	PF02469	Fasciclin domain	1016	1137	6.3e-22	T	24-12-2020	IPR000782	FAS1 domain
NP_619614.1	NM_138673	SR-H2	2559	Pfam	PF02469	Fasciclin domain	1157	1273	1.5e-15	T	24-12-2020	IPR000782	FAS1 domain
NP_619614.1	NM_138673	SR-H2	2559	Pfam	PF12947	EGF domain	1482	1518	6.4e-09	T	24-12-2020	IPR024731	EGF domain
NP_619614.1	NM_138673	SR-H2	2559	Pfam	PF12947	EGF domain	1524	1560	4.7e-08	T	24-12-2020	IPR024731	EGF domain
NP_619614.1	NM_138673	SR-H2	2559	Pfam	PF12947	EGF domain	1566	1602	6.7e-09	T	24-12-2020	IPR024731	EGF domain
NP_619614.1	NM_138673	SR-H2	2559	Pfam	PF02469	Fasciclin domain	1626	1733	1.9e-21	T	24-12-2020	IPR000782	FAS1 domain
NP_619614.1	NM_138673	SR-H2	2559	Pfam	PF02469	Fasciclin domain	1759	1889	4.1e-23	T	24-12-2020	IPR000782	FAS1 domain
NP_619614.1	NM_138673	SR-H2	2559	Pfam	PF12947	EGF domain	2094	2129	3e-07	T	24-12-2020	IPR024731	EGF domain
NP_619614.1	NM_138673	SR-H2	2559	Pfam	PF00193	Extracellular link domain	2207	2297	1.4e-26	T	24-12-2020	IPR000538	Link domain	GO:0005540|GO:0007155
NP_619729.1	NM_138715	SR-A1	451	Pfam	PF03523	Macrophage scavenger receptor	121	169	1.5e-28	T	24-12-2020	IPR003543	Macrophage scavenger receptor	GO:0005044|GO:0006898|GO:0016020	Reactome: R-HSA-3000480
NP_619729.1	NM_138715	SR-A1	451	Pfam	PF01391	Collagen triple helix repeat (20 copies)	276	334	2.3e-10	T	24-12-2020	IPR008160	Collagen triple helix repeat
NP_619729.1	NM_138715	SR-A1	451	Pfam	PF00530	Scavenger receptor cysteine-rich domain	353	450	3.8e-30	T	24-12-2020	IPR001190	SRCR domain	GO:0005044|GO:0016020
NP_659192.2	NM_144943	Langerin	331	Pfam	PF00059	Lectin C-type domain	216	324	4.5e-23	T	24-12-2020	IPR001304	C-type lectin-like
NP_766497.3	NM_172909	SR-I2	989	Pfam	PF00530	Scavenger receptor cysteine-rich domain	38	131	4.4e-22	T	24-12-2020	IPR001190	SRCR domain	GO:0005044|GO:0016020
NP_766497.3	NM_172909	SR-I2	989	Pfam	PF00530	Scavenger receptor cysteine-rich domain	238	333	3.9e-24	T	24-12-2020	IPR001190	SRCR domain	GO:0005044|GO:0016020
NP_766497.3	NM_172909	SR-I2	989	Pfam	PF00530	Scavenger receptor cysteine-rich domain	338	435	7.5e-21	T	24-12-2020	IPR001190	SRCR domain	GO:0005044|GO:0016020
NP_766497.3	NM_172909	SR-I2	989	Pfam	PF00530	Scavenger receptor cysteine-rich domain	445	541	1.7e-19	T	24-12-2020	IPR001190	SRCR domain	GO:0005044|GO:0016020
NP_766497.3	NM_172909	SR-I2	989	Pfam	PF00530	Scavenger receptor cysteine-rich domain	551	646	1.1e-31	T	24-12-2020	IPR001190	SRCR domain	GO:0005044|GO:0016020
NP_766497.3	NM_172909	SR-I2	989	Pfam	PF00530	Scavenger receptor cysteine-rich domain	655	752	3e-19	T	24-12-2020	IPR001190	SRCR domain	GO:0005044|GO:0016020
NP_766497.3	NM_172909	SR-I2	989	Pfam	PF00530	Scavenger receptor cysteine-rich domain	784	879	3.3e-29	T	24-12-2020	IPR001190	SRCR domain	GO:0005044|GO:0016020
NP_766596.1	NM_173008	SSC5D	1371	Pfam	PF00530	Scavenger receptor cysteine-rich domain	24	119	1.9e-29	T	24-12-2020	IPR001190	SRCR domain	GO:0005044|GO:0016020
NP_766596.1	NM_173008	SSC5D	1371	Pfam	PF00530	Scavenger receptor cysteine-rich domain	203	299	3.4e-30	T	24-12-2020	IPR001190	SRCR domain	GO:0005044|GO:0016020
NP_766596.1	NM_173008	SSC5D	1371	Pfam	PF00530	Scavenger receptor cysteine-rich domain	309	404	7.3e-29	T	24-12-2020	IPR001190	SRCR domain	GO:0005044|GO:0016020
NP_766596.1	NM_173008	SSC5D	1371	Pfam	PF00530	Scavenger receptor cysteine-rich domain	468	565	3.1e-31	T	24-12-2020	IPR001190	SRCR domain	GO:0005044|GO:0016020
NP_766596.1	NM_173008	SSC5D	1371	Pfam	PF00530	Scavenger receptor cysteine-rich domain	762	858	1.3e-27	T	24-12-2020	IPR001190	SRCR domain	GO:0005044|GO:0016020
NP_776194.2	NM_173833	SR-A5	495	Pfam	PF01391	Collagen triple helix repeat (20 copies)	305	357	2e-08	T	24-12-2020	IPR008160	Collagen triple helix repeat
NP_776194.2	NM_173833	SR-A5	495	Pfam	PF01391	Collagen triple helix repeat (20 copies)	327	379	1.2e-08	T	24-12-2020	IPR008160	Collagen triple helix repeat
NP_776194.2	NM_173833	SR-A5	495	Pfam	PF00530	Scavenger receptor cysteine-rich domain	396	493	2.4e-31	T	24-12-2020	IPR001190	SRCR domain	GO:0005044|GO:0016020
NP_780742.1	NM_175533	SR-I4	446	Pfam	PF00530	Scavenger receptor cysteine-rich domain	33	130	3.1e-17	T	24-12-2020	IPR001190	SRCR domain	GO:0005044|GO:0016020
NP_780742.1	NM_175533	SR-I4	446	Pfam	PF00530	Scavenger receptor cysteine-rich domain	141	232	4.1e-07	T	24-12-2020	IPR001190	SRCR domain	GO:0005044|GO:0016020
NP_780742.1	NM_175533	SR-I4	446	Pfam	PF00530	Scavenger receptor cysteine-rich domain	242	336	2.7e-24	T	24-12-2020	IPR001190	SRCR domain	GO:0005044|GO:0016020
NP_780742.1	NM_175533	SR-I4	446	Pfam	PF00530	Scavenger receptor cysteine-rich domain	343	440	2.7e-20	T	24-12-2020	IPR001190	SRCR domain	GO:0005044|GO:0016020
NP_922938.1	NM_197947	SR-E2	247	Pfam	PF00059	Lectin C-type domain	139	243	1.1e-16	T	24-12-2020	IPR001304	C-type lectin-like
